# Supplementary material for: Behaviour-structure interplay drives acoustic signal divergence: emergence of multiple mechanisms in closely related crickets
Source: PeerJ. 2026 Jun 10;14:e21036. doi: 10.7717/peerj.21036 (PMC13264277; doi:10.7717/peerj.21036)
Supplement: Supplemental Information 1 — ITD were measured between successive teeth on the length of the file, from anal to basal. The active part of the stridulatory file considered in the study for each species is indicated in red. [file peerj-14-21036-s001.xlsx]

## Sheet: albifrons=5
	tooth number	ITD (µm) male #1	ITD (µm) male #2	ITD (µm) male #3	ITD (µm) male #4	ITD (µm) male #5		mean	SD
	1	21.0486	11.0724	19.3762	8.90029	11.123		14.3041	5.49952		File length (μm)	1295.48
	2	33.8922	12.2833	14.1351	9.55762	10.546		16.0828	10.1074
	3	21.1689	16.4483	19.0589	9.80974	10.9449		15.4861	4.97062
	4	20.4021	12.5065	15.4551	19.7003	10.5945		15.7317	4.31366
	5	67.4537	20.8153	14.136	7.886	10.5513		24.1685	24.6782
	6	17.3431	9.58459	7.53278	8.58018	12.0244		11.013	3.91037
	7	11.6386	10.4917	14.9408	10.9499	11.2401		11.8522	1.77655
	8	12.4211	8.42025	7.75597	9.44167	12.2152		10.0508	2.15631
	9	11.0731	12.526	11.2982	10.1614	11.0123		11.2142	0.850999
	10	9.28275	8.07406	9.274	9.91106	12.1498		9.73833	1.50315
	11	11.0058	10.8945	10.8945	10.0058	11.2399		10.8081	0.470149
	12	9.88477	10.1132	14.6053	11.1514	13.9784		11.9466	2.20466
	13	12.1308	11.29	8.55387	8.53497	10.7463		10.2512	1.63427
	14	11.693	10.7143	10.5836	11.2559	12.0658		11.2625	0.630886
	15	9.58454	9.41323	14.9254	10.6428	11.0026		11.1137	2.2357
	16	11.4759	9.8115	9.3526	10.4096	10.7915		10.3682	0.82904
	17	10.8572	11.4046	10.5536	11.1282	11.9193		11.1726	0.523478
	18	11.8667	10.2092	12.1037	10.4392	11.0637		11.1365	0.839654
	19	11.4045	10.5139	10.887	11.0357	11.9049		11.1492	0.529502
	20	10.6763	13.716	12.2031	11.0392	11.8696		11.9008	1.18627
	21	10.2091	8.88015	9.68639	9.59214	11.4766		9.96888	0.966712
	22	12.7321	10.1532	11.6999	12.07	12.2182		11.7747	0.979188
	23	12.3355	10.5536	10.4917	10.7478	11.6448		11.1547	0.806357
	24	12.0299	9.274	10.1534	10.2017	12.598		10.8514	1.39976
	25	12.9595	10.1524	12.1037	11.2128	12.5723		11.8001	1.12835
	26	10.6763	10.6074	12.096	11.0392	11.9583		11.2754	0.707249
	27	14.2048	11.1525	10.484	9.91536	12.8059		11.7125	1.76489
	28	11.0723	11.4696	12.9291	11.1056	10.367		11.3887	0.949154
	29	12.6035	11.29	11.6999	9.7815	13.1128		11.6975	1.29044
	30	13.128	12.5198	11.7217	11.9196	12.1504		12.2879	0.555556
	31	13.7159	13.71	11.3188	10.6108	12.3618		12.3435	1.39674
	32	13.3608	12.1228	11.694	12.0402	12.8558		12.4147	0.677222
	33	11.6386	11.4696	11.693	12.0147	13.4441		12.052	0.802885
	34	14.113	12.9281	12.903	11.281	13.2378		12.8926	1.02557
	35	14.1188	11.5464	12.5	10.7086	12.9376		12.3623	1.30722
	36	15.725	13.8574	10.1532	12.9691	13.8416		13.3093	2.03075
	37	14.5394	14.5663	12.9282	11.4285	13.9465		13.4818	1.32599
	38	14.6553	13.4034	11.0721	12.7531	12.6606		12.9089	1.29946
	39	12.9281	11.7564	11.7564	12.0402	13.2378		12.3438	0.693326
	40	13.7159	14.3926	13.7159	11.8694	14.7223		13.6832	1.10398
	41	15.7715	14.1647	15.5799	11.5291	13.1743		14.0439	1.76343
	42	14.6553	13.921	13.4043	13.0084	14.7729		13.9524	0.768079
	43	15.3442	14.5394	11.247	12.2404	14.2339		13.521	1.70881
	44	14.919	13.0595	12.1564	12.1672	14.9491		13.4503	1.40328
	45	14.9418	16.1743	13.3618	13.1134	14.4209		14.4025	1.2425
	46	14.919	14.1648	13.2082	14.0997	14.0055		14.0794	0.607675
	47	14.5384	14.9679	12.9281	11.8946	14.0261		13.671	1.25177
	48	15.7724	15.7467	13.9219	13.5594	16.5815		15.1164	1.30623
	49	14.968	13.3002	14.0844	13.5601	14.2608		14.0347	0.649888
	50	16.1491	12.9281	13.5241	12.1672	15.1361		13.9809	1.63111
	51	16.1743	16.2095	13.3619	13.3664	15.3608		14.8946	1.43773
	52	16.9792	14.1648	14.8699	13.4454	14.4206		14.776	1.3354
	53	14.5216	16.1742	15.8085	14.5835	16.6386		15.5453	0.953032
	54	15.6589	15.1847	12.5584	13.9784	15.0308		14.4823	1.23834
	55	15.7302	16.129	13.6022	13.4043	17.7225		15.3176	1.81765
	56	13.7633	14.7878	16.0533	12.5073	15.7957		14.5815	1.47094
	57	15.4077	16.6546	14.5663	15.945	16.6528		15.8453	0.886605
	58	15.7312	15.4076	15.6579	14.7213	16.6386		15.6313	0.689816
	59	15.8075	17.3802	17.0176	13.2936	16.0167		15.9031	1.60119
	60	16.374	15.4551	16.2095	13.7066	16.3721		15.6234	1.13687
	61	14.9255	15.323	13.5241	14.7226	17.0636		15.1118	1.28075
	62	14.9679	17.7466	14.9628	14.717	17.0107		15.881	1.3954
	63	14.9408	16.9542	15.4077	13.9702	15.2966		15.3139	1.07752
	64	16.2545	15.9774	16.2095	15.1668	16.4897		16.0196	0.51024
	65	15.7312	15.7466	16.0535	15.3059	15.7316		15.7138	0.266205
	66	15.9774	15.8074	15.9774	15.1725	17.658		16.1185	0.92217
	67	15.323	16.5379	15.7459	15.4013	15.8255		15.7667	0.481941
	68	15.5797	16.1341	15.2646	15.6114	17.6125		16.0404	0.932525
	69	15.3442	15.7725	16.5322	14.651	17.6354		15.9871	1.14658
	70	16.3094	16.532	15.2638	14.2786	17.5556		15.9879	1.2553
	71	14.5384	15.8085	15.5645	14.585	15.6235		15.224	0.611448
Last functional tooth	72	16.2545	17.3427	16.0535	15.9245	16.7303		16.4611	0.580177
	73	15.7312	17.3437	15.7469	13.8131	15.8641		15.6998	1.25421
	74	14.3926	15.7312	15.5642	15.1604	15.1939		15.2085	0.516721
	75	16.1491	17.3437	16.5322	14.5615	18.5559		16.6285	1.47799
	76	14.968	16.129	14.6053	16.039	17.9249		15.9332	1.29531
	77	14.6553	15.8075	16.6253	14.3971	15.9298		15.483	0.931951
	78	15.6589	16.936	16.3742	14.5832	16.5705		16.0245	0.930356
	79	16.5517	17.339	15.5652	16.4348	17.0173		16.5816	0.674344
	80	14.919	17.3427	15.6579	16.1793	15.8269		15.9852	0.887325
	81	14.1647	15.323	15.8446	15.8841	17.0497		15.6532	1.04462
	82	16.3095	16.5762	15.4542	15.2246	16.2848		15.9699	0.59238
	83	15.5128	15.4551	16.8489	15.945	17.1888		16.1901	0.789073
	84	13.4034	17.9061	16.374	14.9005	17.2083		15.9585	1.81493
	85	15.8547	16.5369	15.2648	16.3858	16.0074		16.0099	0.49958
	86	12.2041	15.7312	14.8701	15.4	16.5232		14.9457	1.64575
	87	14.9628	16.1491	14.9628	15.7488	16.0167		15.568	0.571058
	88	13.793	17.3427	16.4537	15.2255	16.9157		15.9461	1.44078
	89	14.677	17.0126	16.0525	16.7249	16.4897		16.1914	0.916614
	90	13.7805	16.1491	17.1175	13.872	17.1269		15.6092	1.67568
	91	14.0266	15.7312	14.477	16.3788	15.945		15.3117	1.00795
	92	13.1342	16.9782	15.5118	14.1332	17.589		15.4693	1.87146
	93	13.1345	16.134	16.9595	16.6392	15.9195		15.7574	1.52236
	94	12.8648	16.5527	13.0595	14.8417	15.7735		14.6185	1.63022
	95	13.9043	15.1138	16.0535	15.5072	16.8992		15.4956	1.11351
	96	12.2833	16.532	13.6031	12.2182	14.8122		13.8898	1.82272
	97	14.3188	16.134	15.8075	16	15.5977		15.5716	0.728983
	98	13.9797	16.6545	15.4551	13.5862	14.9604		14.9272	1.22057
	99	13.9739	16.533	15.5807	15.4188	13.9419		15.0897	1.11746
	100	11.859	16.5762	14.6053	14.5967	15.2304		14.5735	1.71847
	101	12.9848	16.134	14.5663	15.1594	15.5967		14.8883	1.20976
	102	13.4226	14.6053	14.1188	15.1011	16.6968		14.7889	1.23363
	103	17.1547	15.3442	14.2563	15.1594	12.0658		14.7961	1.85346
	104	16.6695	15.5797	13.715	15.1942	15.9037		15.4124	1.093
	105	15.7048	15.4077	15.0068	15.677	13.0201		14.9633	1.12188
	106	16.2547	14.2563	12.9093	15.5016	14.762		14.7368	1.27084
	107	14.9851	15.8547	14.9244	15.3012	13.332		14.8795	0.940323
	108	16.1129	15.3697	14.5663	15.5828	16.1793		15.5622	0.654494
	109	17.5253	16.6253	14.3926	13.9774	12.3946		14.983	2.07485
	110	18.2348	14.7937	13.5193	14.168	17.6903		15.6812	2.13943
	111	37.7511	14.8701	14.3916	14.5951	14.1293		19.1474	10.4033
	112	21.9373	14.8267	14.6777	14.156	13.4904		15.8176	3.4608
	113	43.0401	13.9218	14.0844	14.5614	15.7951		20.2806	12.7441
	114	18.9812	14.6767	13.1342	13.5731	13.8416		14.8414	2.38157
	115	47.6847	15.4555	15.2001	14.3808	17.5844		22.0611	14.3728
	116		14.3013	14.9851	14.0394	13.847		14.2932	0.497456
	117		13.3553	14.616	14.0404	16.0078		14.5049	1.1267
	118		14.0669	18.0325	13.6707	18.6324		16.1007	2.59377
	119		15.4913	17.0174	13.5302	17.0505		15.7723	1.66231
	120		16.1135	14.2563	12.9819	16.0996		14.8628	1.52744
	121		14.7663	16.3742	15.6969	15.8222		15.6649	0.6674
	122		15.1143	14.3188	15.4341	14.6107		14.8695	0.499629
	123		15.438	17.4503	14.4983	15.3544		15.6853	1.251
	124		15.4078	19.1223	14.1913	17.3514		16.5182	2.16974
	125		15.6897	16.2753	17.7971	14.1628		15.9812	1.50287
	126		16.5371	17.107	17.0682	13.3361		16.0121	1.80282
	127		15.6583	16.5757	17.5042	15.8565		16.3987	0.835815
	128		16.1294	12.5979	17.7407	18.0261		16.1235	2.49432
	129		15.5646	19.1686	14.1743	13.3178		15.5563	2.58003
	130		15.5594	15.8141	16.4234	39.8217		21.9046	11.9502
	131		16.3297	23.139	17.6785	21.9313		19.7697	3.27776
	132		16.848	19.0202	16.4053	19.9021		18.0439	1.68539
	133		18.2168	16.7279	19.7443	15.564		17.5633	1.81467
	134		21.0499	14.9838	21.6079			19.2139	3.67395
	135		17.2256	16.4537	23.6248			19.1014	3.93638
	136		20.7058	17.7461	21.9079			20.1199	2.1419
	137		14.969	13.5253	15.3814			14.6252	0.974664
	138		16.3094		30.2257			23.2675	9.8403
	139		17.7137		60.9943			39.354	30.604
	140		18.7968		17.5883			18.1926	0.854516
	141		21.0647		15.482			18.2734	3.94755
	142		17.5673					17.5673
	143		18.1629					18.1629
	144		21.029					21.029

## Sheet: azurensis (Pic des Pin)=5
	tooth number	ITD (µm) male #1	ITD (µm) male #2	ITD (µm) male #3	ITD (µm) male #4	ITD (µm) male #5		mean	SD
	1	7.01715	6.58174	9.70612	6.01316	11.6127		8.18616	2.38295		File length (μm)	1256.14
	2	6.89975	7.89465	9.75542	8.29122	12.5445		9.07711	2.19315
	3	12.9947	7.16998	10.7217	10.8704	8.33038		10.0174	2.29358
	4	5.256	7.50451	9.30219	9.87615	10.1201		8.41178	2.03946
	5	11.1484	7.16426	7.90733	6.65181	7.28		8.03036	1.79936
	6	14.6055	7.34788	7.97677	10.3114	7.07988		9.46428	3.1435
	7	9.502	6.32807	7.69262	9.08918	6.62509		7.84739	1.42356
	8	8.49	5.24835	8.4924	8.212	7.92739		7.67403	1.37596
	9	7.70594	6.06836	9.7061	9.51923	7.078		8.01553	1.57205
	10	8.10868	6.91481	5.47301	8.63892	6.88786		7.20466	1.23059
	11	7.2892	5.51763	7.4909	7.68765	7.078		7.01268	0.866053
	12	6.88492	7.41727	7.88659	10.8387	8.24923		8.25534	1.53216
	13	8.14883	7.60926	9.50963	8.24923	6.90174		8.08374	0.960081
	14	8.21003	6.4816	8.29889	9.76172	8.29346		8.20914	1.16298
	15	8.90422	6.72015	9.0398	7.8525	7.91032		8.0854	0.939434
	16	8.69435	6.3451	7.69262	9.38175	7.57969		7.9387	1.16
	17	9.6386	7.30534	7.885	8.25102	7.14984		8.04596	0.994487
	18	7.075	5.63941	6.38233	8.78019	7.12408		7.0002	1.16435
	19	7.88659	8.12637	7.884	10.0567	6.86733		8.1642	1.1641
	20	8.895	6.03036	8.29889	8.69783	7.95054		7.97453	1.1463
	21	7.30327	7.86358	7.08653	9.59214	7.887		7.9465	0.98385
	22	9.299	7.884	7.72448	8.95525	8.18986		8.41052	0.686056
	23	9.43854	7.65278	9.13281	7.50405	7.12309		8.17026	1.04202
	24	7.68466	7.50211	8.73056	9.22305	7.72746		8.17357	0.75838
	25	7.97677	7.81123	8.086	8.29122	7.95153		8.02335	0.178886
	26	7.94856	7.1211	7.81123	8.92701	7.12309		7.7862	0.743388
	27	9.09924	5.49154	8.32829	8.19484	7.80679		7.78414	1.36481
	28	8.93171	7.81123	8.6428	8.33789	9.61315		8.66736	0.672033
	29	8.91562	7.1106	8.52936	9.91536	7.10398		8.31498	1.21295
	30	8.12637	8.01015	7.8944	9.71692	8.12935		8.37544	0.756142
	31	7.278	7.3583	8.7141	8.33137	7.75022		7.8864	0.62263
	32	9.50315	9.10601	7.72448	8.44496	7.68765		8.49325	0.812048
	33	9.04078	8.95019	7.69162	9.53019	6.72186		8.38693	1.15193
	34	8.97733	7.25765	8.97733	9.18062	9.47936		8.77446	0.872476
	35	8.52945	7.3583	7.50451	9.22279	8.30084		8.18318	0.767393
	36	9.31873	9.31972	7.9254	10.3529	7.69467		8.92229	1.10257
	37	8.44427	6.84062	9.72297	10.5947	7.4939		8.6193	1.54768
	38	9.3538	8.80642	8.14883	10.4881	7.48473		8.85639	1.1505
	39	9.704	8.087	8.77722	10.7488	7.887		9.04081	1.19033
	40	10.3179	7.94268	9.3538	9.84092	9.00996		9.29306	0.902472
	41	8.91562	9.51706	9.1329	9.83977	9.13589		9.30825	0.367673
	42	9.3538	8.56693	9.50315	8.61122	7.5065		8.70832	0.794068
	43	9.501	6.78038	9.17751	10.3841	7.482		8.665	1.48897
	44	9.097	7.884	9.10601	11.1058	8.51566		9.1417	1.20776
	45	10.6356	9.71476	9.47641	9.04373	7.07988		9.19008	1.31542
	46	10.108	8.32729	9.30119	10.8714	7.887		9.29898	1.23136
	47	9.09924	8.60727	8.57622	9.7179	7.2828		8.65669	0.897009
	48	9.11716	8.92484	9.097	10.0748	8.69837		9.18242	0.52642
	49	10.11	8.77722	10.108	10.3446	7.08958		9.28588	1.37463
	50	9.704	7.32282	9.09924	11.7032	7.70786		9.10742	1.7491
	51	9.73658	10.2056	9.7061	10.113	8.90032		9.73232	0.515227
	52	10.0371	7.61266	10.1261	9.74065	8.49543		9.2024	1.10305
	53	9.09924	8.44525	9.70512	12.2404	8.17959		9.53392	1.62502
	54	10.31	8.69467	10.11	11.3539	8.55396		9.8045	1.17739
	55	10.5198	8.93171	9.37778	11.0113	8.90029		9.74817	0.963525
	56	10.318	9.75783	9.33412	11.1238	7.886		9.68395	1.20786
	57	10.916	8.04811	10.312	11.1058	8.09913		9.69621	1.51004
	58	10.11	8.6436	10.714	11.7725	8.30188		9.9084	1.44439
	59	10.31	8.4924	10.513	12.1609	8.70438		10.0361	1.49782
	60	10.7159	9.23959	10.109	11.5897	8.50365		10.0316	1.21075
	61	11.7538	10.312	9.31979	12.3955	8.695		10.4952	1.56932
	62	10.1252	9.097	11.3218	11.543	8.09913		10.0372	1.46333
	63	11.119	9.57911	10.5149	11.5341	9.1		10.3694	1.0217
	64	10.5604	9.43854	10.5139	12.4407	7.887		10.1681	1.67136
	65	11.119	9.43854	10.107	14.0067	9.909		10.9161	1.83338
	66	9.91328	8.90417	10.3278	11.6399	7.08958		9.57494	1.70089
	67	11.3498	9.04096	10.3595	12.9673	9.10901		10.5653	1.64861
	68	9.9389	8.90417	9.92458	11.5554	9.302		9.925	1.011
	69	11.321	10.7045	10.7159	12.1482	6.87897		10.3537	2.03001
	70	11.3272	8.91569	10.5818	12.3625	10.5179		10.741	1.26291
	71	10.5198	9.72191	11.366	13.2199	10.3209		11.0297	1.35858
	72	12.1368	9.10601	11.321	13.3715	7.81338		10.7497	2.26096
	73	11.4092	9.57911	11.927	12.6177	7.91032		10.6887	1.9186
	74	12.1307	9.73658	10.5431	13.5867	9.7825		11.1559	1.66846
	75	10.5295	9.7061	11.9554	12.6694	8.9347		10.759	1.5468
	76	11.3373	10.4068	10.714	13.3308	10.3209		11.222	1.24449
	77	11.4092	8.288	11.9697	11.7569	9.33811		10.5524	1.64283
	78	11.5504	10.6682	11.5867	13.6707	8.5026		11.1957	1.8665
	79	11.1208	10.31	12.1441	13.3608	10.1835		11.4239	1.33618
	80	10.512	9.87301	11.3661	13.7647	10.111		11.1253	1.58093
	81	11.732	10.6916	12.1559	14.9008	9.13589		11.7232	2.12385
	82	11.3228	10.11	11.5514	11.5544	9.91727		10.8912	0.809421
	83	12.1711	10.311	12.9443	13.8469	9.31177		11.717	1.87155
	84	11.1355	10.6692	11.7267	13.6451	9.13589		11.2625	1.64188
	85	12.1559	9.097	12.3734	12.7977	10.3209		11.349	1.57541
	86	12.56	11.523	12.9443	13.8709	9.78262		12.1362	1.56183
	87	11.523	10.3595	11.9697	14.0056	9.505		11.4726	1.71584
	88	11.9287	10.7824	12.938	14.0066	9.909		11.913	1.6377
	89	11.9287	9.501	12.3469	12.0147	10.3447		11.2272	1.23741
	90	11.7267	10.543	13.9505	14.0722	10.5238		12.1632	1.75654
	91	12.534	10.7227	12.5346	13.4043	9.10901		11.6609	1.729
	92	11.539	10.7445	12.3386	12.9572	10.718		11.6595	0.98533
Last functional tooth	93	13.8418	12.156	12.331	13.248	10.5169		12.4187	1.26554
	94	11.9424	10.3278	13.3491	14.2725	10.5334		12.0851	1.72472
	95	11.725	10.9189	12.5346	14.2715	10.4096		11.9719	1.51785
	96	12.9632	11.5362	13.343	14.2798	8.69835		12.1641	2.1743
	97	12.736	10.5605	12.9522	11.4693	10.9275		11.7291	1.07069
	98	11.9885	10.513	13.2653	13.699	10.9219		12.0775	1.39923
	99	12.1895	11.9424	13.5576	13.4705	10.5334		12.3387	1.24549
	100	11.7538	10.0361	13.14	14.5967	9.92751		11.8908	2.01218
	101	12.1895	13.4952	12.7424	13.1319	11.122		12.5362	0.926981
	102	12.7617	10.11	13.3812	13.2073	9.74065		11.8402	1.76738
	103	12.7936	11.8654	12.5476	12.7024	10.113		12.0044	1.11824
	104	12.559	12.4955	13.949	13.2936	10.113		12.482	1.45164
	105	12.7617	10.9031	12.1307	13.1446	9.303		11.6486	1.56259
	106	12.3585	11.7538	12.8144	12.7524	10.315		11.9988	1.03171
	107	11.3272	9.72197	13.343	12.0411	11.1881		11.5243	1.32051
	108	13.5691	11.8101	13.3481	12.5571	10.5238		12.3616	1.24011
	109	12.3327	10.436	12.5926	11.8353	9.92757		11.4248	1.18065
	110	12.9522	12.0361	12.8382	13.121	11.1514		12.4198	0.82254
	111	12.5747	10.9842	12.7366	12.2419	10.718		11.8511	0.93487
	112	12.13	11.4992	12.5486	12.2158	9.53937		11.5866	1.20577
	113	13.5817	11.3012	11.5002	12.4739	10.1291		11.7972	1.2999
	114	12.3469	12.8145	12.9633	11.9383	10.9219		12.197	0.819117
	115	13.3802	12.1559	13.0949	11.6683	10.7199		12.2039	1.0804
	116	11.5514	10.9434	12.156	13.1439	10.6098		11.6809	1.00922
	117	11.9424	10.5916	13.0652	12.9493	11.37		11.9837	1.051
	118	12.5356	12.8056	12.4129	12.3272	10.9072		12.1977	0.743647
	119	12.1895	10.8355	11.5673	13.0192	11.3258		11.7875	0.843609
	120	12.7617	12.965	12.1712	13.5179	10.1624		12.3156	1.29647
	121	12.156	10.7045	12.5674	14.5967	9.98297		12.0015	1.79136
	122	12.8954	11.8312	11.578	13.6204	11.7022		12.3254	0.893445
	123	11.7529	14.1584	12.6653	14.082	10.8714		12.706	1.43863
	124	12.1324	10.5914	11.5374	14.8127	9.94189		11.8032	1.88212
	125	11.4664	12.171	12.5674	15.9294	11.1444		12.6557	1.91431
	126	12.1905	12.2374	11.8312	16.2998	11.0357		12.7189	2.05882
	127	12.2363	11.0593	11.7739	17.0841	10.2019		12.4711	2.69088
	128	12.0649	12.4877	12.0901	16.7368	11.4776		12.9714	2.13555
	129	11.0316	11.5725	11.573	18.4026	10.5945		12.6348	3.25026
	130	12.5034	13.0347	12.5671	16.6263	10.1614		12.9786	2.32597
	131	12.1463	11.3853	12.5603	16.3107	10.2322		12.527	2.29304
	132	10.8675	12.5936	13.2948	15.4665	10.7497		12.5944	1.94451
	133	11.0316	11.9347	13.7949	15.0713	11.034		12.5733	1.7949
	134	11.9548	13.5138	14.7172	15.3932	9.86188		13.0882	2.22718
	135	10.5914	8.97294	13.3558	16.8245	11.1529		12.1795	3.0339
	136	11.5725	13.4717	14.7008	19.4186	11.5822		14.1492	3.23106
	137	11.7528	13.9903	15.092	18.1112	10.4999		13.8892	2.97214
	138	14.529	11.5097	12.8683	24.2082	11.6188		14.9468	5.31877
	139	14.9649	12.0929	12.7231	20.6224	10.0418		14.089	4.05222
	140	14.8662	17.2964	14.0551	20.5122	13.0439		15.9547	2.9932
	141	15.0431	14.2681	14.8402	16.8958	13.2664		14.8627	1.32931
	142	13.9078	12.2363	17.0632		11.5677		13.6937	2.45242
	143	13.8289	14.4441	43.5775		11.0557		20.7266	15.3051
	144	17.607	22.2714	19.3768		13.9172		18.2931	3.49385
	145	15.8895	13.4645	44.7543		13.0127		21.7802	15.368
	146	15.3061	13.4395	20.0543		12.984		15.446	3.23232
	147	16.8773	20.2857	36.3621		14.2479		21.9432	9.92526
	148	15.7552	14.8276	16.8895		19.7556		16.807	2.13895
	149	17.3662	14.0785	23.198		13.2196		16.9656	4.52296
	150	15.0264	16.9352	19.5467		13.5624		16.2677	2.58566
	151	24.3572	15.7686			13.1832		17.7697	5.84962
	152	23.5844	15.2413			12.6114		17.1457	5.72902
	153	22.2136	16.5957			14.929		17.9128	3.8167
	154	24.1234	15.2204			13.8335		17.7258	5.58373
	155	93.3367	16.7723			12.4069		40.8386	45.517
	156	20.4722	18.1584			18.5137		19.0481	1.24604
	157	18.8781	13.8365			14.122		15.6122	2.83193
	158	42.5834	16.8094			15.4783		24.957	15.2794
	159		15.7437			14.5967		15.1702	0.811079
	160		19.66			14.5292		17.0946	3.628
	161		18.8542			17.0682		17.9612	1.26285
	162		23.3191			19.4344		21.3767	2.74686
	163		16.4758			17.4098		16.9428	0.66042
	164		23.45			15.5292		19.4896	5.60083
	165		22.4836			14.6104		18.547	5.56714
	166		44.5914			14.916		29.7537	20.9837
	167		22.4628			32.1941		27.3284	6.88107

## Sheet: azurensis (RB)=5
	tooth number	ITD (µm) male #1	ITD (µm) male #2	ITD (µm) male #3	ITD (µm) male #4	ITD (µm) male #5		mean	SD
	1	10.2015	12.7513	8.55387	8.41897	22.5714		12.4994	5.89504		File length (μm)	1352.99
	2	9.30905	6.50128	10.4917	7.97874	13.7833		9.61282	2.7663
	3	9.41323	6.90222	9.35247	10.0567	10.6792		9.28077	1.43508
	4	7.04222	8.07511	9.30896	5.07152	11.8968		8.27891	2.54991
	5	10.7595	7.92182	8.10517	11.2671	10.3631		9.68333	1.55901
	6	8.10428	8.22472	8.15413	10.6159	11.5403		9.32787	1.6314
	7	8.55401	8.55288	10.081	8.24923	9.60826		9.00908	0.790677
	8	9.97476	10.4917	9.3526	14.5292	8.53338		10.5763	2.32731
	9	9.75335	7.82896	8.61927	10.2019	10.162		9.3131	1.04744
	10	7.1453	8.90763	8.871	8.51466	13.2063		9.32898	2.28324
	11	7.53278	7.30273	7.67259	10.0056	11.4295		8.78863	1.83613
	12	6.2594	8.5448	8.871	9.55872	11.9773		9.04224	2.05561
	13	10.5846	8.07506	9.71051	10.3446	9.44167		9.63129	0.985099
	14	6.75867	8.22374	7.70328	10.0097	14.5212		9.4433	3.07521
	15	8.88015	7.6505	9.7115	10.0097	11.2117		9.49269	1.32654
	16	9.58429	10.2806	7.82896	9.18049	10.6795		9.51077	1.10698
	17	8.92616	9.21193	10.1534	9.44265	9.12485		9.37179	0.474602
	18	9.3526	10.5536	8.07406	8.97931	9.66638		9.32519	0.90982
	19	9.06133	8.55401	7.26918	10.4733	9.40104		8.95178	1.17456
	20	8.03413	9.06133	9.28375	9.504	10.4103		9.25869	0.855191
	21	6.9608	8.41929	8.90664	9.96044	10.2735		8.90413	1.32312
	22	10.0813	9.30905	9.30995	9.44265	10.2518		9.67896	0.452468
	23	8.54385	9.09719	9.274	9.7144	9.67669		9.26123	0.479499
	24	9.69385	8.92616	9.71059	10.316	9.61437		9.65219	0.493542
	25	8.92616	9.01645	10.1532	10.7199	10.9872		9.96058	0.952492
	26	9.69385	8.31315	9.68543	10.5635	10.4392		9.73902	0.895538
	27	8.95314	10.2006	9.30995	9.75951	10.1557		9.67578	0.540553
	28	9.97573	8.54352	9.75236	11.1514	9.4415		9.7729	0.943792
	29	7.04222	10.4688	10.484	9.35777	10.6438		9.59932	1.51877
	30	9.06075	8.70467	8.55387	10.5848	10.2518		9.43119	0.927243
	31	10.8574	9.81907	11.8037	10.7351	11.3889		10.9208	0.750162
	32	8.065	9.81907	8.90763	10.3457	10.2405		9.47557	0.971136
	33	10.8565	8.92584	9.7115	10.5635	11.0357		10.2186	0.883446
	34	8.70467	9.01645	10.2082	10.8111	10.2396		9.79603	0.893861
	35	9.49059	9.30935	9.8115	11.5713	10.1614		10.0688	0.900449
	36	10.2092	9.81907	11.3547	10.7656	10.2097		10.4716	0.597798
	37	10.0804	10.081	9.28275	11.3258	11.938		10.5416	1.0694
	38	8.80674	9.97501	11.8047	10.8111	10.6438		10.4083	1.10911
	39	9.8115	9.58429	9.41323	10.9275	10.8101		10.1093	0.70877
	40	9.97476	10.4685	10.4917	10.6438	11.5291		10.6216	0.566292
	41	9.19516	9.4908	10.0881	11.6136	11.7773		10.433	1.19792
	42	10.4917	9.01627	10.484	11.3258	10.1698		10.2975	0.83483
	43	11.2326	10.9691	10.6761	11.0706	12.7707		11.3438	0.823012
	44	10.2082	10.7597	10.0891	12.2414	12.5723		11.1741	1.1593
	45	9.678	9.97476	11.7553	11.3043	11.9716		10.9368	1.04715
	46	10.3351	9.01645	10.887	11.902	11.3053		10.6892	1.09694
	47	9.75335	10.6074	10.081	12.2404	10.944		10.7252	0.963988
	48	10.4676	9.41323	11.3188	11.232	11.7241		10.8311	0.913587
	49	9.8115	11.3549	9.275	12.6694	12.1148		11.0451	1.46062
	50	12.3686	10.3672	11.7207	12.9493	11.0637		11.6939	1.02341
	51	10.6763	9.49059	10.484	12.3003	11.702		10.9306	1.09647
	52	9.81035	11.6376	10.0891	10.6955	11.6737		10.7812	0.860084
	53	12.1574	10.7595	12.526	11.7386	12.6104		11.9584	0.753773
	54	9.8115	11.4056	9.49059	11.7797	12.1763		10.9328	1.2067
	55	10.2082	9.97476	11.7208	12.2623	11.6451		11.1622	1.00939
	56	12.0297	10.5846	12.0299	11.2401	11.0775		11.3924	0.629971
	57	11.7208	10.6074	12.097	12.1367	13.0084		11.9141	0.869697
	58	10.5149	10.0801	11.7207	12.5723	11.4285		11.2633	0.988692
	59	11.0943	10.6763	12.5	12.7524	12.1356		11.8317	0.903528
	60	12.5584	11.0058	12.526	12.9997	12.4739		12.3128	0.760217
	61	10.9169	11.4045	11.291	12.0871	12.9204		11.724	0.791258
	62	11.4696	11.1527	12.6036	12.9691	12.3425		12.1075	0.768495
	63	12.2432	10.081	11.2972	13.0437	12.2808		11.7892	1.13815
	64	11.8665	10.9169	13.0034	13.4894	13.2498		12.5052	1.08421
	65	11.6373	11.4686	11.7009	12.642	12.981		12.086	0.678395
	66	11.9418	11.4759	13.709	13.1327	11.9196		12.4358	0.940559
	67	13.0161	11.3556	12.1238	13.7305	13.0508		12.6554	0.923871
	68	11.3545	11.3545	11.7009	13.1125	11.9935		11.9032	0.72689
	69	11.7554	11.0058	12.6036	13.7533	14.0832		12.6403	1.30158
	70	12.1037	10.6074	12.1027	12.8693	12.9198		12.1206	0.934054
	71	11.3549	13.5241	13.307	12.8105	13.4945		12.8982	0.90883
	72	12.6036	11.0058	11.7554	13.2482	12.665		12.2556	0.878362
	73	13.3619	11.7564	13.307	14.7963	13.2929		13.3029	1.07532
	74	12.2628	12.2041	12.903	14.7954	12.9819		13.0295	1.04952
	75	12.526	12.6615	13.3131	12.6107	13.5624		12.9348	0.470066
	76	12.526	11.3188	13.3121	15.0081	13.6854		13.1701	1.36986
	77	11.7564	11.4686	12.9093	13.4448	13.4441		12.6047	0.937224
	78	13.9218	12.5195	11.694	13.2063	13.1452		12.8974	0.836236
	79	11.7554	11.9418	14.5216	10.5103	14.3703		12.6199	1.75626
	80	13.5251	13.3002	14.113	14.0294	13.2563		13.6448	0.403491
	81	12.1228	12.7319	12.1037	14.3981	13.4292		12.9571	0.971374
	82	12.6036	13.0034	14.135	15.7058	14.3453		13.9586	1.22286
	83	13.0044	13.5251	14.136	14.0394	14.9005		13.9211	0.710014
	84	13.128	10.6064	14.1188	14.3625	13.5362		13.1504	1.50237
	85	13.4033	13.5253	14.5663	14.7172	13.7337		13.9891	0.609684
	86	11.7218	12.7319	14.1188	14.8631	14.7078		13.6287	1.35728
	87	12.1574	12.9096	14.113	15.2304	15.1114		13.9044	1.35098
	88	12.9595	13.4034	14.113	15.4539	13.7533		13.9366	0.949474
	89	13.3304	13.0043	14.1361	15.0704	14.2373		13.9557	0.814002
	90	13.0044	14.1815	14.113	14.5617	13.8141		13.9349	0.584327
	91	13.0595	13.1288	14.5384	15.0081	14.7223		14.0914	0.92595
	92	12.5065	11.9406	14.919	15.7924	14.4528		13.9223	1.63582
	93	13.7633	14.5721	12.9606	14.6344	15.706		14.3273	1.02968
	94	12.2031	11.0721	14.5216	14.1743	14.174		13.229	1.51346
Last functional tooth	95	14.6052	14.6555	15.3273	14.9286	15.2246		14.9482	0.325499
	96	12.5584	12.9093	14.113	15.4289	14.7794		13.9578	1.21664
	97	13.793	13.9976	15.3442	13.0693	15.0081		14.2425	0.927134
	98	12.9596	13.8046	14.113	13.8418	15.2042		13.9846	0.807342
	99	13.0034	11.6373	15.7724	15.4289	14.6165		14.0917	1.73901
	100	13.0605	13.2082	13.4034	14.1633	15.1668		13.8004	0.873835
	101	12.7319	13.4588	14.136	14.2472	14.961		13.907	0.845689
	102	13.6915	13.5241	15.0546	15.1605	15.1595		14.518	0.834164
	103	12.9282	15.114	14.9254	13.4218	15.0315		14.2842	1.02964
	104	12.7319	13.6925	13.7149	14.0247	14.8631		13.8054	0.76489
	105	13.9974	12.8146	15.4551	13.8709	16.1909		14.4658	1.34668
	106	12.1299	11.8655	14.968	14.7755	14.9287		13.7335	1.58897
	107	13.307	12.7321	14.1188	13.1674	15.2246		13.71	0.984132
	108	11.8037	12.3365	13.4588	14.0057	14.5967		13.2403	1.15694
	109	14.6063	13.9976	15.3432	13.7758	14.9151		14.5276	0.645681
	110	12.7319	13.0161	14.2564	13.9545	15.3478		13.8613	1.04455
	111	12.6617	13.9035	13.4588	13.0192	15.2693		13.6625	1.01201
	112	12.5185	12.8146	14.6053	13.7654	13.2986		13.4005	0.824062
	113	11.8047	13.2082	14.2049	12.1599	14.2079		13.1171	1.12025
	114	12.7516	13.5193	14.2553	13.7748	15.677		13.9956	1.08603
	115	12.2628	13.6915	13.209	12.741	14.4092		13.2627	0.832639
	116	12.1306	11.4759	14.6553	13.8459	14.0475		13.231	1.3569
	117	14.1822	12.8847	12.8148	13.8237	14.1911		13.5793	0.682705
	118	12.2031	13.4036	13.8564	12.4695	13.8054		13.1476	0.766909
	119	13.129	13.2999	12.2638	14.3286	15.6353		13.7313	1.29269
	120	13.4034	12.8847	13.4588	14.872	13.9896		13.7217	0.75264
	121	12.4476	11.7428	12.9096	16.9732	13.3608		13.4868	2.0387
	122	11.4696	13.5183	10.9691	17.006	14.0067		13.3939	2.39901
	123	13.2635	13.0289	13.0161	16.6561	13.751		13.9431	1.54549
	124	13.9035	11.9884	12.7503	17.1833	13.6453		13.8941	1.98877
	125	11.247	12.8844	13.4046	15.5397	12.6177		13.1387	1.56124
	126	13.6452	11.7215	12.8654	15.2261	13.8416		13.46	1.29182
	127	12.5058	12.8084	12.8654	18.2288	13.248		13.9313	2.41686
	128	12.1308	12.3424	12.6226	16.391	13.5731		13.412	1.75422
	129	12.1034	11.4124	13.4217	17.1808	14.7639		13.7764	2.29556
	130	11.4759	12.1039	14.8051	17.6171	13.5002		13.9004	2.44426
	131	11.914	12.0964	16.1292	17.0212	15.0925		14.4507	2.3353
	132	11.7552	10.8569	15.9665	17.4474	14.9005		14.1853	2.7977
	133	14.2514	11.8598	17.395	16.2998	12.9708		14.5554	2.28999
	134	11.9063	11.4185	17.1457	15.8885	14.4277		14.1573	2.47836
	135	12.8343	12.5979	18.8528	18.8543	15.738		15.7755	3.06992
	136	11.8589	13.1278	16.2746	14.5618	15.9908		14.3628	1.88016
	137	14.925	12.0964	16.8824	13.8046	14.7519		14.4921	1.74501
	138	12.1025	13.6868	17.7137	22.4354	16.4451		16.4767	3.99857
	139	15.7466	13.5482	19.4765	20.2712	16.9974		17.208	2.74333
	140	15.4335	13.9035	15.9062	25.2968	17.3075		17.5695	4.48746
	141	19.1563	13.3497	17.8605	26.517	17.4825		18.8732	4.7952
	142	19.5062	13.5183	17.7831	17.9147	18.3235		17.4092	2.27859
	143	14.0257	12.6617	17.8969	17.9977	19.4469		16.4057	2.90212
	144	18.8098	12.6552	19.3254		19.1612		17.4879	3.22894
	145	14.318	14.616	15.7255		16.1786		15.2095	0.885533
	146	13.0605	14.6173	21.1264		18.3219		16.7815	3.64142
	147	16.6936	11.0943	35.4034		17.5595		20.1877	10.5408
	148	20.5331	13.5237	18.6449		19.2662		17.992	3.0807
	149	15.8131	14.5389	22.1442		24.848		19.3361	4.95616
	150	18.2703	14.4095			18.7631		17.1476	2.38408
	151	16.8393	13.4034					15.1213	2.42951
	152	13.6915	13.793					13.7422	0.0717586
	153	17.6137	29.6113					23.6125	8.48352
	154	14.7162	12.9596					13.8379	1.24208
	155	16.9542	15.3283					16.1412	1.14965
	156	13.7811	14.113					13.9471	0.23467
	157	16.532	12.9093					14.7207	2.56162
	158	15.3432	15.7725					15.5578	0.303559
	159	15.8141	16.5369					16.1755	0.511122
	160	16.7711						16.7711
	161	23.4183						23.4183
	162	22.5846						22.5846
	163	18.9553						18.9553
	164	21.157						21.157
	165	20.6636						20.6636

## Sheet: brachypterus=5
	tooth number	ITD (µm) male #1	ITD (µm) male #2	ITD (µm) male #3	ITD (µm) male #4	ITD (µm) male #5		mean	SD
	1	13.0415	9.85401	11.0282	9.51585	10.6533		10.8185	1.38202		File length (μm)	1411.52
	2	19.5335	8.724	15.7677	12.7931	10.7611		13.5159	4.2531
	3	9.29692	7.32243	13.3485	8.00822	9.312		9.45761	2.33696
	4	8.21334	7.60419	8.56504	9.73594	8.12984		8.44967	0.79699
	5	11.7048	6.75988	7.44527	9.61894	8.097		8.72518	1.97307
	6	5.76596	7.036	8.32421	11.0742	8.65576		8.17122	1.9849
	7	5.59419	6.21655	9.50296	11.345	9.88536		8.50882	2.48379
	8	7.34798	6.473	6.86441	8.12952	9.77117		7.71721	1.30388
	9	6.13385	5.91	6.91139	8.25845	9.96928		7.43659	1.68771
	10	7.34798	5.347	7.268	6.91748	9.84997		7.34609	1.61675
	11	7.91138	8.20453	9.286	5.88495	8.45349		7.94807	1.26185
	12	8.4666	12.4627	7.68258	8.22005	10.3398		9.43433	1.96662
	13	6.49309	10.9894	9.287	6.98843	7.10885		8.17336	1.90598
	14	8.8955	7.12553	6.57253	9.65176	5.59822		7.56871	1.67116
	15	6.49309	6.49735	6.47262	11.7909	9.18119		8.08703	2.37644
	16	8.09323	8.44771	8.883	8.34638	8.38824		8.43171	0.286206
	17	7.69334	7.04065	6.87588	8.74251	8.59261		7.789	0.859933
	18	8.30199	9.07599	9.36575	9.16504	9.60017		9.10179	0.49051
	19	7.66155	8.443	7.671	9.09144	8.90008		8.35342	0.670059
	20	7.66161	7.12454	8.16629	8.61927	8.45769		8.00588	0.612658
	21	8.09313	8.18139	7.27822	9.37728	8.10251		8.20651	0.75112
	22	8.49523	9.287	7.71443	8.96431	8.54346		8.60088	0.592261
	23	8.456	6.42994	8.1653	9.09324	7.75865		7.98063	0.993967
	24	9.262	7.92507	7.68263	8.64812	7.26763		8.15709	0.795618
	25	8.06408	9.07513	8.89218	8.78825	9.98697		8.96132	0.690052
	26	7.651	8.61009	8.883	9.52964	8.12952		8.56065	0.717396
	27	8.859	9.85	8.1653	8.7396	7.29902		8.58258	0.939289
	28	8.8955	9.85404	8.883	8.65478	8.54248		8.96596	0.518819
	29	9.40008	8.51676	8.91967	8.5405	8.54322		8.78405	0.382963
	30	8.859	9.60615	8.0851	9.45186	9.02781		9.00598	0.597728
	31	8.859	10.4282	9.82465	9.13407	8.69504		9.38819	0.724088
	32	8.46655	9.287	8.08505	10.6209	9.41692		9.17529	0.981292
	33	9.6724	9.86608	9.69842	8.85329	9.34699		9.48743	0.401235
	34	8.456	10.4462	7.31278	9.05312	8.5115		8.75591	1.13771
	35	9.665	9.57312	9.287	10.1657	9.34699		9.60756	0.348809
	36	9.00429	10.413	9.29478	9.65094	9.35949		9.5445	0.53713
	37	9.297	10.1934	9.76637	10.085	9.21924		9.71219	0.444076
	38	10.469	10.413	9.69842	9.88634	9.47765		9.98888	0.437789
	39	10.873	11.0074	9.72454	10.2507	8.90868		10.1529	0.864561
	40	8.4656	10.1349	8.075	11.451	8.70732		9.36677	1.40088
	41	10.5932	11.5527	9.76538	10.9174	9.88518		10.5428	0.74157
	42	9.27076	10.413	8.076	9.92726	9.78412		9.49423	0.891208
	43	10.1949	9.86608	10.774	11.2924	9.43694		10.3129	0.73364
	44	10.9018	10.7088	10.094	10.8036	9.99831		10.5013	0.422424
	45	9.29692	12.3852	9.286	11.0502	9.66867		10.3374	1.35434
	46	10.9389	9.58555	10.498	11.3155	10.4493		10.5575	0.648063
	47	9.29692	10.4168	9.32208	10.4503	9.09808		9.71684	0.660107
	48	11.7886	11.0326	10.529	11.5674	10.8036		11.1442	0.524716
	49	10.0751	10.1476	10.1262	11.2809	9.28745		10.1835	0.711269
	50	10.1392	11.8725	10.902	12.429	9.65094		10.9987	1.15909
	51	11.0568	10.4471	10.1665	10.3952	10.0503		10.4232	0.389797
	52	10.8805	10.6977	10.902	11.6257	10.4084		10.9029	0.449875
	53	10.6618	10.413	10.5058	12.0812	10.851		10.9026	0.679503
	54	11.3038	12.0884	9.321	11.5153	11.8252		11.2107	1.09776
	55	11.3894	11.2605	10.5058	11.2512	9.18119		10.7176	0.926854
	56	10.9018	11.0658	10.9692	12.3745	11.2924		11.3207	0.607295
	57	10.9917	11.5928	10.9319	12.0524	11.3306		11.3799	0.461352
	58	11.7885	10.4168	10.901	11.134	10.5959		10.9672	0.535599
	59	10.9018	11.5928	10.902	10.7585	10.8036		10.9917	0.341775
	60	10.1949	11.5698	8.91967	13.0569	10.1659		10.7814	1.58021
	61	10.2665	11.2635	11.7716	12.3894	10.8498		11.3082	0.818683
	62	10.9399	13.5558	10.1021	11.0502	10.4208		11.2138	1.36489
	63	12.1869	10.1934	11.3348	11.6522	11.0007		11.2736	0.745417
	64	11.7057	11.2886	11.305	12.8554	10.4084		11.5126	0.887811
	65	10.5932	11.5385	11.3348	11.5823	10.8498		11.1797	0.438069
	66	11.9243	12.1141	11.305	12.4538	10.76		11.7114	0.676208
	67	11.3047	11.3132	11.3132	12.5771	10.7059		11.4428	0.68599
	68	10.8795	12.9582	11.3122	13.172	12.0812		12.0806	0.999315
	69	12.0134	12.1141	12.4383	12.3497	10.1659		11.8163	0.93843
	70	11.9253	11.3131	11.0874	12.9823	11.0816		11.6779	0.806209
	71	11.1372	9.83043	11.709	11.9499	10.9577		11.1168	0.825407
	72	12.5413	12.3947	11.3348	12.5526	11.4242		12.0495	0.61564
	73	12.0134	11.5424	10.6215	12.576	11.4512		11.6409	0.724249
	74	12.5413	10.2282	12.5745	12.1477	9.72691		11.4437	1.36051
	75	11.8502	11.705	11.7378	12.2284	11.7567		11.8556	0.215261
	76	11.4535	12.3862	12.6778	12.5516	9.96796		11.8074	1.13526
	77	12.1878	10.9796	12.6208	13.0333	11.2511		12.0145	0.878808
	78	11.4535	11.2886	12.1399	12.1871	10.6825		11.5503	0.629295
	79	12.3192	13.227	12.113	12.753	11.6522		12.4129	0.603295
	80	13.289	11.0648	11.3348	13.172	11.8252		12.1372	1.03547
	81	10.9907	12.1151	10.901	12.8315	11.4018		11.648	0.816922
	82	12.1078	12.3852	12.5431	12.3546	11.7142		12.221	0.323352
	83	12.9425	12.434	11.3348	13.416	11.8037		12.3862	0.839218
	84	12.6443	11.5424	12.9767	14.0853	11.2228		12.4943	1.1521
	85	11.057	12.3852	13.3494	12.1881	11.0005		11.996	0.986515
	86	13.3134	11.5424	11.716	13.7888	11.8262		12.4374	1.03545
	87	12.1402	12.664	13.4761	12.3546	12.0782		12.5426	0.569881
	88	12.9863	12.948	11.716	15.0904	10.961		12.7403	1.56859
	89	12.483	12.9735	12.6208	12.5917	10.9982		12.3334	0.768787
	90	11.7886	12.3958	12.517	13.7888	12.7133		12.6407	0.728834
	91	11.7057	11.3446	13.4215	13.8377	11.2924		12.3204	1.21466
	92	13.3863	13.4172	12.6788	12.9802	12.1875		12.93	0.515381
	93	11.7875	12.101	13.7339	13.8387	11.489		12.59	1.11392
	94	12.1079	12.9491	12.1399	13.5997	11.4008		12.4395	0.849183
	95	12.5089	11.2886	12.7494	13.0835	11.3155		12.1892	0.835197
	96	12.1069	11.8224	13.3301	13.1642	12.3865		12.562	0.659112
	97	11.8502	12.1151	13.7517	13.1122	12.1143		12.5887	0.809522
	98	12.5413	12.1825	13.4225	13.3661	11.096		12.5217	0.958194
	99	12.1078	12.383	12.5421	13.7794	11.7153		12.5055	0.778098
	100	12.5413	12.945	14.1838	11.8511	11.4008		12.5844	1.07571
	101	12.5865	12.3862	12.921	14.1714	12.9823		13.0095	0.693921
	102	15.0355	12.1305	13.0205	13.4587	11.1386		12.9568	1.46336
	103	12.885	12.714	14.132	13.214	12.7133		13.1316	0.595355
	104	12.5099	12.946	13.7813	14.6427	11.6849		13.113	1.14213
	105	13.3124	12.1043	14.1378	13.1969	12.0522		12.9607	0.883704
	106	12.5413	12.6671	13.3301	14.3767	10.8501		12.7531	1.28867
	107	12.51	12.1315	13.7518	12.9702	11.3959		12.5519	0.884528
	108	12.9415	12.1141	13.7349	13.8377	11.1555		12.7568	1.13318
Last functional tooth	109	13.2951	12.6921	13.7339	13.7888	12.624		13.2268	0.553844
	110	11.685	13.227	12.9452	13.2572	12.3855		12.7	0.666627
	111	12.1069	12.3958	12.9273	13.3983	11.3545		12.4366	0.782124
	112	14.5861	11.8501	13.324	14.2623	11.2073		13.046	1.47816
	113	12.0867	13.23	12.517	13.3855	13.2091		12.8857	0.558399
	114	12.483	10.7531	13.324	13.8022	10.8498		12.2424	1.39801
	115	12.5099	13.227	13.3485	13.0323	11.7897		12.7815	0.640375
	116	12.5413	13.508	12.9777	14.2867	11.5224		12.9672	1.03711
	117	12.5864	11.6245	12.9273	12.577	10.8826		12.1196	0.844818
	118	13.3438	11.8233	12.5421	14.1434	12.7404		12.9186	0.873806
	119	12.0867	12.6765	14.5584	12.5657	12.4537		12.8682	0.97053
	120	12.9111	12.1533	12.1399	13.0559	12.866		12.6252	0.442563
	121	12.8923	11.2711	12.517	13.4587	11.1988		12.2676	1.00082
	122	12.886	12.9948	13.324	12.6087	12.3742		12.8375	0.364286
	123	11.2822	12.4331	12.921	13.3738	10.8731		12.1766	1.06679
	124	12.1869	11.8501	13.3484	11.8815	12.2349		12.3004	0.611092
	125	12.8923	11.8735	13.7518	12.7674	12.3549		12.728	0.697495
	126	11.275	12.3862	13.4215	12.4827	12.5565		12.4244	0.764473
	127	12.0877	12.1043	12.9462	12.654	10.9018		12.1388	0.782824
	128	12.9863	11.8735	14.132	12.429	11.7285		12.6299	0.975746
	129	12.0867	11.5688	13.0205	12.8315	12.4288		12.3873	0.583152
	130	12.4055	12.6775	12.9273	12.5918	12.3152		12.5835	0.240182
	131	12.885	11.3446	12.6788	12.7829	12.3136		12.401	0.62867
	132	12.1878	11.9389	12.6198	13.0568	10.8628		12.1332	0.828298
	133	12.3194	12.3862	12.7494	13.145	11.2673		12.3735	0.700588
	134	12.1078	9.88609	12.7492	10.7198	13.0815		11.7089	1.36255
	135	13.5006	11.2886	13.0464	11.1555	12.8185		12.3619	1.07015
	136	13.6728	9.76968	12.0042	12.3475	11.4296		11.8447	1.42287
	137	14.5972	10.5066	13.5373	12.0782	11.9619		12.5362	1.57391
	138	13.1655	10.1042	12.6396	11.6849	10.9724		11.7133	1.23553
	139	14.089	11.4594	14.2698	12.0371	11.2493		12.6209	1.45305
	140	13.8845	10.6973	12.7683	12.3331	11.8601		12.3087	1.17183
	141	14.8178	10.9469	12.6718	13.8372	11.3529		12.7253	1.63277
	142	12.5801	12.2184	12.6722	11.1649	11.2484		11.9768	0.723819
	143	14.5914	11.5799	12.6396	13.134	12.2966		12.8483	1.12659
	144	16.6033	12.0459	13.4945	12.6386	11.4242		13.2413	2.02862
	145	13.4037	11.7288	13.8936	15.5184	12.4075		13.3904	1.45847
	146	14.2999	13.5378	15.1191	20.6486	11.8041		15.0819	3.344
	147	14.5963	14.3495	14.32	15.7451	11.9023		14.1827	1.4017
	148	21.8269	12.5386	13.245	17.2538	11.223		15.2175	4.32592
	149	14.4346	12.5512	12.7678	15.9011	12.0263		13.5362	1.60002
	150	15.1371	15.7819		15.5924	10.5925		14.2759	2.47052
	151	15.8843	13.5941		14.3136	13.4829		14.3187	1.10674
	152	16.5685	14.8933		16.1181	13.725		15.3262	1.2808
	153	18.2327	16.2869		14.7792	14.826		16.0312	1.62606
	154	14.407	22.073		18.0171	13.2453		16.9356	3.98226
	155	20.1978	13.3792		15.5746	13.2206		15.5931	3.25237
	156	14.2379	15.2337		24.0073	14.2362		16.9288	4.74234
	157	20.9274	19.862		22.4737	14.766		19.5073	3.33777
	158	14.965	24.5113		16.2999	17.3676		18.286	4.26503
	159	22.9202	17.5927		14.4506	12.6779		16.9104	4.49249
	160	26.9348	34.28		14.7939	13.9917		22.5001	9.83548
	161		16.7392		15.9461	14.149		15.6114	1.32712
	162				30.7671	14.0958		22.4315	11.7884
	163					14.1766		14.1766
	164					14.1419		14.1419
	165					13.8549		13.8549
	166					14.5877		14.5877
	167					12.7786		12.7786
	168					13.4349		13.4349
	169					13.816		13.816
	170					14.9923		14.9923
	171					21.2704		21.2704
	172					14.7784		14.7784
	173					13.765		13.765
	174					14.575		14.575
	175					20.8745		20.8745
	176					24.3763		24.3763
	177					18.492		18.492
																77
																138

## Sheet: chopardi=1
	tooth number	ITD (µm) male #1
	1	7.09937		File length (μm)	1153.47
	2	6.87294
	3	7.35923
	4	6.26971
	5	6.06783
	6	10.6246
	7	8.86711
	8	6.72018
	9	5.43199
	10	5.11435
	11	7.77692
	12	6.11138
	13	7.67169
	14	7.32812
	15	10.0607
	16	7.07294
	17	7.23279
	18	7.86263
	19	6.97137
	20	8.18576
	21	5.44347
	22	7.73794
	23	7.73744
	24	7.61022
	25	7.86566
	26	8.63672
	27	7.05135
	28	7.09937
	29	8.76988
	30	7.59585
	31	8.44728
	32	9.27507
	33	8.41582
	34	9.91385
	35	8.63548
	36	9.05262
	37	8.31047
	38	9.46899
	39	9.02517
	40	9.95462
	41	9.53593
	42	9.20659
	43	9.58897
	44	11.0744
	45	10.4199
	46	9.85872
	47	10.4196
	48	10.1987
	49	10.5471
	50	10.8056
	51	10.8355
	52	11.1831
	53	10.6754
	54	10.7447
	55	10.2487
	56	10.5471
	57	10.7445
	58	11.2778
	59	11.8102
	60	10.3587
	61	11.3806
	62	11.8979
	63	11.58
	64	12.0361
	65	11.5002
	66	12.4548
	67	12.3312
	68	11.366
	69	11.7357
	70	12.5022
	71	11.267
	72	12.3692
	73	11.9339
	74	12.0982
	75	12.8955
	76	12.4955
	77	12.5309
	78	12.7288
	79	12.37
	80	11.8654
	81	13.1278
	82	12.7655
	83	12.696
	84	12.1326
	85	12.2373
	86	12.8652
	87	11.1823
	88	12.7666
	89	12.53
	90	12.9287
	91	11.8653
	92	13.1278
	93	12.965
Last functional tooth	94	13.2653
	95	12.9287
	96	13.1402
	97	12.696
	98	13.1635
	99	11.4725
	100	12.965
	101	11.8979
	102	12.4558
	103	12.4104
	104	12.553
	105	12.5936
	106	11.578
	107	12.6089
	108	11.5791
	109	12.6526
	110	12.54
	111	12.8495
	112	13.0635
	113	12.2184
	114	13.3684
	115	12.2184
	116	12.793
	117	13.4404
	118	12.2045
	119	13.3505
	120	13.0389
	121	12.455
	122	12.6306
	123	12.7623
	124	14.0347
	125	12.7231
	126	12.1913
	127	13.9553
	128	15.7695
	129	14.2972
	130	14.1219
	131	15.5332
	132	14.3662
	133	13.6807
	134	13.3626
	135	14.5612
	136	12.9447
	137	12.7666
	138	14.59
	139	13.6824
	140	13.7783
	141	16.3242
	142	19.96
	143	17.9821
	144	18.9569
	145	16.436
	146	12.1711
	147	16.0517
	148	14.6246
	149	14.9892
	150	16.4254

## Sheet: clarus=1
	tooth number	ITD (µm) male #1
	1	7.661		File length (μm)	1070.77
	2	9.71051
	3	8.54447
	4	6.56448
	5	8.90654
	6	5.48455
	7	8.41996
	8	8.62025
	9	7.70328
	10	9.3526
	11	7.67159
	12	9.31004
	13	7.258
	14	9.35247
	15	7.70339
	16	11.3555
	17	9.2828
	18	8.7037
	19	9.97573
	20	8.62025
	21	10.7585
	22	9.41421
	23	10.515
	24	10.5139
	25	8.62025
	26	10.5536
	27	9.49059
	28	10.2092
	29	10.6074
	30	10.9168
	31	9.81051
	32	10.0813
	33	9.97476
	34	11.5462
	35	10.0813
	36	11.5462
	37	10.7597
	38	11.5462
	39	12.1308
	40	10.0801
	41	11.4759
	42	13.459
	43	12.2432
	44	12.1306
	45	11.3549
	46	11.9418
	47	13.0161
	48	12.6287
	49	12.9093
	50	13.9219
	51	13.1839
	52	12.6543
	53	12.6296
	54	13.1345
	55	13.793
	56	13.3002
	57	13.2999
	58	14.4098
	59	11.914
	60	13.6912
	61	13.793
	62	13.9272
	63	12.9096
Last functional tooth	64	14.2906
	65	12.9096
	66	14.3013
	67	13.9976
	68	12.5198
	69	13.2999
	70	12.8847
	71	13.792
	72	12.9096
	73	13.9035
	74	13.3011
	75	13.792
	76	13.6439
	77	13.3314
	78	14.4085
	79	13.3011
	80	12.2432
	81	14.0844
	82	13.9974
	83	12.4211
	84	13.3011
	85	12.4208
	86	12.3367
	87	11.4759
	88	13.5251
	89	11.5462
	90	12.2041
	91	12.6296
	92	13.0597
	93	12.2039
	94	14.6053
	95	11.4046
	96	12.2041
	97	12.9093
	98	10.5536
	99	12.9093
	100	12.1037
	101	10.9168
	102	12.1238
	103	13.4034
	104	13.0034
	105	12.422
	106	13.3002
	107	14.251
	108	13.028
	109	15.4338
	110	15.772
	111	15.2429
	112	16.5764
	113	23.0973
	114	15.0011
	115	13.1271
	116	21.8567
	117	15.5646
	118	15.3282
	119	24.5172
	120	14.8043

## Sheet: doensis=5
	tooth number	ITD (µm) male #1	ITD (µm) male #2	ITD (µm) male #3	ITD (µm) male #4	ITD (µm) male #5		mean	SD
	1	10.0871	8.95215	8.054	7.89734	7.88654		8.57542	0.953047		File length (μm)	1278.71
	2	16.5359	8.47758	9.00429	6.72186	7.01931		9.5518	4.02038
	3	10.9168	5.70239	9.29601	8.90717	10.6792		9.10031	2.0865
	4	13.305	8.50627	6.85785	8.24904	9.303		9.24423	2.43532
	5	22.579	6.46457	7.651	6.88786	9.04391		10.5253	6.80934
	6	7.70328	8.80605	7.248	7.08088	8.31319		7.83028	0.724931
	7	6.1016	7.258	7.29356	7.30526	7.80554		7.15279	0.629527
	8	9.273	6.90234	7.651	5.51961	8.45044		7.55928	1.44319
	9	12.1229	6.855	6.85685	7.68665	7.89739		8.28376	2.19785
	10	9.71059	10.515	7.249	7.28	8.33789		8.6185	1.46076
	11	10.0801	7.26918	8.06308	7.30526	7.10065		7.96365	1.23993
	12	8.064	8.03383	8.14409	6.88786	7.68665		7.76329	0.519827
	13	7.70229	8.07506	5.69532	7.10398	6.269		6.96913	0.986352
	14	6.90234	8.22374	8.06308	7.88859	10.4107		8.2977	1.2884
	15	6.46358	6.86689	5.69518	8.30184	7.86548		7.03859	1.05409
	16	8.87915	8.47758	7.29257	6.67606	8.29346		7.92376	0.909854
	17	7.75581	8.61927	8.054	7.08088	7.4939		7.80077	0.580625
	18	6.1016	7.43507	8.49423	8.09908	8.09329		7.64466	0.942668
	19	7.30162	8.47758	7.69334	8.09908	7.28283		7.77089	0.51758
	20	8.10428	7.67159	9.27076	6.92243	8.09908		8.01363	0.851998
	21	7.35801	8.10517	9.40089	8.11167	6.674		7.92995	1.01636
	22	8.15427	6.64936	9.6724	8.15193	8.90029		8.30565	1.11931
	23	6.86584	7.67259	9.262	8.51559	7.92739		8.04868	0.900753
	24	6.90123	9.58454	8.60809	7.684	7.69561		8.0947	1.02902
	25	7.75597	7.35801	8.457	8.30084	7.30825		7.83601	0.527996
	26	7.258	8.10428	9.69747	8.11174	9.10224		8.45475	0.953453
	27	7.26835	8.62025	8.09413	8.292	9.50615		8.35618	0.813684
	28	8.10428	8.55387	8.09323	9.31077	7.29126		8.27068	0.738314
	29	6.46358	8.07411	6.89328	8.31319	7.69566		7.48797	0.785927
	30	6.50116	8.54447	8.94098	8.11174	8.29346		8.07836	0.934923
	31	9.09719	9.1949	8.69351	8.5026	8.57919		8.81348	0.313012
	32	6.50128	8.15427	8.60809	9.7091	8.90717		8.37598	1.19131
	33	9.48961	9.09719	7.66155	9.303	8.09152		8.72858	0.80458
	34	8.55288	8.07506	8.49433	9.50617	9.15599		8.75689	0.569242
	35	7.70328	8.41929	10.4777	9.505	7.89734		8.80053	1.16986
	36	8.90664	10.4685	8.94098	9.706	9.10224		9.42488	0.66616
	37	8.62025	8.871	8.94098	9.909	8.37926		8.9441	0.58316
	38	10.1112	10.4678	9.297	9.92751	8.30188		9.62108	0.850941
	39	9.41323	8.10527	8.456	9.94197	9.91106		9.16551	0.843742
	40	9.01547	10.6074	9.262	9.12022	9.7249		9.54599	0.652283
	41	9.35247	8.07411	10.1951	10.114	9.30519		9.40818	0.853064
	42	10.08	10.6072	8.859	10.5169	8.89929		9.79249	0.857388
	43	9.28175	9.2828	9.96239	9.1	9.303		9.38599	0.332578
	44	10.5526	10.6074	9.664	10.5179	9.72596		10.2136	0.474985
	45	8.95314	9.41323	10.6618	10.7352	10.5461		10.0619	0.82123
	46	9.70959	13.0595	10.5395	9.92757	9.33711		10.5147	1.48799
	47	10.1123	8.95314	8.49423	11.1386	10.3318		9.806	1.07169
	48	8.90763	9.3526	8.4656	11.3413	10.516		9.71662	1.18643
	49	10.483	11.2982	9.27076	11.7726	9.94197		10.5533	1.0081
	50	10.9159	9.677	9.7402	10.8111	8.75358		9.97956	0.897226
	51	10.1122	12.3365	10.0991	11.7725	11.122		11.0885	0.994799
	52	11.289	10.8945	10.4778	10.9219	10.9677		10.9102	0.289046
	53	10.887	12.1564	10.4768	10.5228	9.72496		10.7536	0.890725
	54	11.2962	9.28375	10.5395	11.814	11.3268		10.852	0.988099
	55	10.0881	11.2972	10.47	11.1524	10.3112		10.6638	0.532275
	56	11.3547	11.0058	10.5932	12.416	9.28022		10.93	1.14341
	57	10.886	12.5	10.47	10.9275	11.44		11.2447	0.781566
	58	10.8935	11.3188	10.0991	11.1524	11.4121		10.9752	0.527843
	59	11.2972	10.1534	11.678	13.0427	10.7657		11.3874	1.08883
	60	12.1027	12.1037	10.872	12.1357	11.1514		11.6731	0.611948
	61	9.676	10.9169	10.501	11.7916	12.0156		10.9802	0.957206
	62	11.3187	10.887	11.6849	12.2687	10.7485		11.3816	0.61815
	63	11.2962	10.9168	10.4768	13.3608	10.5094		11.312	1.1933
	64	11.2972	12.1027	12.1078	10.8394	11.4132		11.5521	0.548664
	65	12.1027	10.888	9.664	12.4685	10.6098		11.1466	1.1418
	66	12.499	10.954	12.9112	12.9682	11.4703		12.1605	0.903106
	67	10.4908	12.1564	12.886	12.5966	12.1599		12.0579	0.928972
	68	12.5055	12.903	12.4895	12.5713	12.2697		12.5478	0.22871
	69	10.5526	11.7009	11.3905	13.2009	9.13589		11.1962	1.49755
	70	10.5525	12.1037	11.677	11.7446	12.2153		11.6586	0.659417
	71	13.3608	12.9093	12.9863	13.0192	13.2704		13.1092	0.195225
	72	12.1228	12.9093	10.5009	12.417	11.814		11.9528	0.90644
	73	12.5055	13.8574	12.5865	13.7881	11.9775		12.943	0.83683
	74	12.9083	11.7207	11.678	14.0465	11.1386		12.2984	1.17171
	75	11.289	11.3187	12.1879	14.3296	11.4703		12.1191	1.28858
	76	12.9093	11.3197	12.4895	14.5825	12.2403		12.7082	1.19874
	77	10.483	13.3609	13.1907	12.2697	12.3353		12.3279	1.14222
	78	13.7317	14.2049	10.8795	14.5951	12.4155		13.1653	1.51928
	79	12.5	11.8665	13.2951	14.3936	11.9464		12.8003	1.05765
	80	11.6989	12.903	11.7404	14.1781	12.9204		12.6882	1.0243
	81	12.5055	12.526	11.7885	14.2266	12.7976		12.7688	0.896592
	82	11.3547	13.3304	13.6969	14.1574	11.5906		12.826	1.27245
	83	11.8027	11.4046	12.5413	14.3616	14.0001		12.8221	1.31193
	84	10.887	12.5	11.7057	14.3594	11.0357		12.0976	1.41637
	85	13.305	13.7159	12.5089	14.9773	12.2404		13.3495	1.08657
	86	12.903	12.5065	12.5865	14.208	12.1609		12.873	0.791588
	87	12.9272	11.6999	13.692	15.0131	12.9691		13.2603	1.21337
	88	13.0024	14.1188	12.7147	13.9672	13.1999		13.4006	0.613623
	89	12.9083	12.5065	13.6969	16.021	12.5581		13.5382	1.46725
	90	12.1027	12.9281	12.9863	14.6297	14.7954		13.4885	1.17228
Last functional tooth	91	13.7327	13.7632	12.5089	15.7846	14.3624		14.0304	1.18979
	92	11.8037	12.9281	14.0998	14.3708	13.2929		13.2991	1.02022
	93	12.3355	13.3314	14.5026	14.8738	13.4993		13.7085	1.0074
	94	12.525	13.0034	13.7442	13.549	13.2694		13.2182	0.478365
	95	13.7612	12.5065	13.692	14.9773	13.0084		13.5891	0.932274
	96	12.1564	11.3187	13.2941	14.6997	13.4447		12.9827	1.29521
	97	13.7327	13.8574	13.2951	14.5825	13.699		13.8334	0.468937
	98	13.0586	12.9093	13.7146	15.0522	13.8416		13.7153	0.849155
	99	12.5574	11.2972	13.6969	14.9654	13.4218		13.1877	1.36432
	100	12.9595	13.8046	13.3438	14.5614	15.3293		13.9997	0.953117
	101	12.5055	12.9282	13.3124	14.8127	13.0084		13.3135	0.886296
	102	12.525	11.7	13.7452	14.56	13.3318		13.1724	1.10297
	103	14.2553	11.7009	13.2941	14.9695	13.899		13.6238	1.23404
	104	13.7613	13.3304	14.0998	14.965	13.8843		14.0082	0.604049
	105	13.4033	12.5065	13.7452	14.9705	12.5641		13.4379	1.00938
	106	12.902	12.903	13.691	13.555	15.2748		13.6652	0.970449
	107	14.1351	11.694	12.886	15.1714	14.1635		13.61	1.34305
	108	12.1228	11.7207	14.1457	14.9773	15.2683		13.647	1.63405
	109	14.1178	11.5474	13.2941	14.5614	14.1995		13.544	1.20859
	110	13.0024	13.7149	13.7156	13.9672	14.0987		13.6998	0.423513
	111	12.5055	11.291	12.9415	14.168	14.7976		13.1407	1.3843
	112	12.9272	11.1525	14.0998	14.3637	14.0817		13.325	1.33508
	113	12.525	12.6036	13.3134	13.7748	13.2704		13.0974	0.526044
	114	13.7623	12.4211	13.6969	13.7758	15.0308		13.7374	0.923209
	115	11.6999	14.4095	15.0354	14.0712	15.4539		14.134	1.4628
	116	12.9272	12.3367	13.2941	14.0997	14.5825		13.448	0.900242
	117	12.9272	15.151	14.5194	13.6453	12.2414		13.6968	1.17308
	118	11.693	15.3279	13.7855	14.7639	14.0056		13.9152	1.38557
	119	13.3111	15.217	14.5026	14.3233	15.36		14.5428	0.819934
	120	12.1027	15.7041	12.9112	12.7034	14.0464		13.4936	1.42216
	121	12.1229	14.6113	14.117	13.4945	13.2009		13.5093	0.948825
	122	13.4034	14.6114	13.3124	13.5624	14.3624		13.8504	0.594452
	123	12.5573	19.6917	15.3232	13.174	14.9695		15.1432	2.79803
	124	11.3537	15.1787	12.7971	13.6757	14.2482		13.4507	1.45751
	125	11.0058	17.0166	14.1858	14.9105	13.7525		14.1742	2.17011
	126	11.9396	15.7255	12.4905	16.1075	15.2007		14.2928	1.93364
	127	11.4686	13.7633	14.3732	17.0104	13.8044		14.084	1.97919
	128	11.6364	15.9766	15.3496	15.2892	14.7686		14.6041	1.71344
	129	11.0721	23.9945	13.7146	16.2687	15.1781		16.0456	4.85169
	130	12.2422	55.8155	12.6119	16.7601	14.0257		22.2911	18.8246
	131	11.5455	18.9007	12.9863	16.0185	14.4729		14.7848	2.84108
	132	11.914	19.576	13.0423	15.0962	14.4276		14.8112	2.93492
	133	12.6213	22.012	14.3732	19.7353	12.9483		16.338	4.26911
	134	11.9063	19.0202	13.1165	15.8724	14.7607		14.9352	2.74219
	135	12.8329	21.6581	15.0354	22.7396	14.0999		17.2732	4.57993
	136	12.3424	19.3081	13.7736	13.6569	13.366		14.4894	2.75212
	137	13.427	18.7445	13.3859	17.1144	14.0001		15.3344	2.45014
	138	14.2667	19.1692	12.8673	19.1861	14.3251		15.9629	2.99215
	139	14.3001	22.6706	13.2458	17.2753	16.2015		16.7387	3.67121
	140	12.8589	24.8725	15.3337	16.7368	14.8631		16.933	4.65067
	141	14.9997		13.885	14.6608	15.7602		14.8264	0.777963
	142	13.8733		14.7845	13.5737	18.6218		15.2134	2.3299
	143	13.8742		14.2379	19.0397	17.5582		16.1775	2.5276
	144	18.2329		13.9603	12.8532	21.9347		16.7453	4.16521
	145	20.4714		13.8564	20.2231	18.9282		18.3697	3.08405
	146	15.5118		15.7873	19.8343	22.2207		18.3385	3.25618
	147	17.8596		14.8068	18.8676	19.6159		17.7875	2.1134
	148	14.66		15.0931	29.4439	17.1587		19.0889	6.9889
	149	16.7063		15.6375	19.5692	21.782		18.4237	2.78706
	150	16.6046		14.8068	16.1941	16.3006		15.9765	0.798977
	151	15.0541		14.418		18.9572		16.1431	2.4577
	152	15.4322		14.4186		17.8424		15.8977	1.75873
	153	14.2501		17.6496		19.2493		17.0497	2.55303
	154	16.4176		14.7837		18.3497		16.517	1.78512
	155	15.6829		16.7496		17.9249		16.7858	1.12146
	156	17.8501		13.1655		16.6017		15.8725	2.42593
	157	18.2869		16.6031		18.8185		17.9029	1.15657
	158	17.1675		14.3908		34.7665		22.1083	11.0499
	159	13.8564		23.4313		18.8533		18.7137	4.78897
	160	15.8436		22.4128		15.0299		17.7621	4.04812
	161	17.9997		26.1754		21.1904		21.7885	4.12053
	162	18.2869		16.5536		25.9683		20.2696	5.01073
	163	22.4633		19.6658		23.7902		21.9731	2.10547
	164	15.95						15.95
	165	20.7838						20.7838
	166	9.43809						9.43809
	167	16.9585						16.9585
	168	18.286						18.286
	169	21.1903						21.1903
	170	25.5324						25.5324

## Sheet: meridionalis=5
	tooth number	ITD (µm) male #1	ITD (µm) male #2	ITD (µm) male #3	ITD (µm) male #4	ITD (µm) male #5		mean	SD
	1	5.49088	10.5916	18.3431	11.1918	13.1508		11.7536	4.64383		File length (μm)	1157.89
	2	5.88343	17.8086	12.7295	9.02517	11.8473		11.4588	4.44669
	3	10.6873	9.70531	7.62001	10.7659	7.92433		9.34057	1.49535
	4	5.26169	8.81369	9.58503	13.4404	15.3121		10.4826	3.96615
	5	8.10549	8.18759	10.6816	10.5914	8.3579		9.18479	1.32872
	6	8.86696	7.76558	6.42142	13.3564	6.79232		8.64053	2.80163
	7	6.57373	8.6011	6.8403	13.2986	8.41309		8.74536	2.70223
	8	8.95678	8.46658	8.6011	10.4896	9.08545		9.1199	0.806207
	9	9.45347	6.14852	9.25687	10.7824	9.14256		8.95677	1.70225
	10	8.68107	8.41251	12.3979	9.87465	8.95419		9.66406	1.62441
	11	8.32106	7.23901	9.58929	9.04087	10.0554		8.84913	1.10804
	12	7.09727	8.17929	8.04832	9.46466	8.72052		8.30201	0.874318
	13	7.93006	7.40217	9.60379	9.0517	7.97446		8.39244	0.904314
	14	8.078	9.70531	10.3254	8.95191	10.3254		9.47722	0.964982
	15	7.42076	8.15007	10.249	9.31935	9.7565		8.97913	1.16709
	16	9.89496	6.51877	8.95191	9.53593	8.86021		8.75236	1.31908
	17	7.79002	8.24889	7.59898	10.1323	9.50334		8.6547	1.11021
	18	7.44332	10.0104	8.70874	9.78082	10.5062		9.2899	1.22343
	19	7.96006	8.74859	11.1341	10.5523	9.42951		9.56492	1.29398
	20	7.09823	9.18937	8.19141	10.1526	8.05128		8.53658	1.16845
	21	10.0205	7.51983	8.33537	9.9135	10.8485		9.32754	1.35915
	22	9.19027	9.58737	9.85602	11.1341	9.43088		9.83973	0.76294
	23	7.72529	9.81463	8.68095	9.58897	9.85511		9.13299	0.919235
	24	7.84967	9.87093	10.5914	10.4902	9.08598		9.57763	1.13733
	25	7.59952	8.33508	9.40656	11.3106	10.1584		9.36204	1.4658
	26	8.77184	7.85008	9.95454	10.4205	9.87011		9.37342	1.04443
	27	9.25958	10.1576	10.223	9.84564	9.42394		9.78195	0.430331
	28	8.37171	10.6406	10.8485	11.3363	11.1626		10.4719	1.20471
	29	9.79007	9.15263	8.95191	11.0468	10.1584		9.81996	0.839541
	30	8.32145	8.88127	10.8494	11.4945	10.6816		10.0457	1.36734
	31	9.20411	10.3276	10.9632	10.7055	9.85854		10.2118	0.700353
	32	8.95746	10.3732	10.5116	11.1918	10.0387		10.2146	0.818468
	33	9.39844	10.0103	10.0387	11.3817	9.87068		10.14	0.740159
	34	9.31883	9.43036	11.4945	11.8445	10.849		10.5874	1.164
	35	8.93533	9.60379	11.0304	11.6381	11.6144		10.5644	1.22974
	36	9.44885	10.3907	10.6127	11.1918	11.8471		10.6982	0.898101
	37	9.15232	10.5788	9.65508	12.0213	11.5839		10.5983	1.22241
	38	10.595	11.4675	11.1918	10.8678	9.19544		10.6635	0.884183
	39	10.4266	9.60379	11.3942	11.2627	10.3968		10.6168	0.73012
	40	10.2767	10.3553	11.9458	11.6002	10.6993		10.9754	0.755159
	41	9.93813	11.06	11.5786	10.9334	10.248		10.7516	0.657166
	42	10.5349	9.43002	12.6599	12.7503	11.7758		11.4302	1.42973
	43	9.51978	10.8866	11.5243	11.8449	10.2937		10.8139	0.937864
	44	10.7876	11.8926	12.0522	12.2581	11.5517		11.7085	0.575923
	45	10.6222	9.77113	12.1463	11.7739	10.5837		10.9794	0.966559
	46	11.1724	10.7824	12.0203	11.3151	10.5783		11.1737	0.557745
	47	11.4876	11.5848	12.6893	13.0466	11.3368		12.029	0.781202
	48	10.7876	11.4444	12.0301	12.1631	10.8579		11.4566	0.639176
	49	10.4673	12.1714	14.1965	13.44	11.5848		12.372	1.47965
	50	10.2908	10.2649	11.6796	11.6416	12.0301		11.1814	0.838652
	51	12.0631	12.2961	13.1408	11.6407	13.1394		12.456	0.667219
	52	10.8491	11.6626	12.8761	12.4548	11.2286		11.8142	0.841949
	53	12.064	11.3363	12.4255	13.1699	12.9284		12.3848	0.727295
	54	11.9953	13.0389	13.2189	11.9548	12.1109		12.4638	0.613173
	55	11.4541	11.8449	13.6289	12.553	10.6246		12.0211	1.13697
	56	12.9557	12.863	12.1463	11.9548	12.8385		12.5517	0.464479
	57	12.2378	11.6099	13.7021	13.0422	11.86		12.4904	0.867361
	58	11.756	12.1172	14.5781	13.3361	11.3101		12.6195	1.32874
	59	11.063	12.1362	13.8179	12.3066	12.5671		12.3782	0.98764
	60	12.7079	12.2384	14.7166	13.1635	13.244		13.2141	0.931298
	61	12.3898	13.1403	13.7293	12.0244	12.4259		12.7419	0.684178
	62	12.0903	12.1362	14.2557	13.1404	11.0591		12.5363	1.21061
	63	12.1432	13.0717	14.5281	13.2885	12.3918		13.0847	0.934307
	64	13.5593	11.9389	14.5231	11.7732	13.6708		13.0931	1.19062
	65	12.1972	12.2966	15.0536	13.2439	12.9658		13.1514	1.15135
	66	11.9955	14.1454	14.3292	12.5537	10.9431		12.7934	1.44085
	67	11.5586	13.5684	15.7443	13.4855	11.9389		13.2592	1.65514
	68	12.0901	12.6656	14.9116	13.1914	13.5684		13.2854	1.06611
	69	11.9965	13.3147	14.5231	12.5025	11.3817		12.7437	1.22105
	70	12.9425	13.2138	15.2168	13.9959	13.2008		13.714	0.928287
	71	12.286	13.1101	14.8333	13.3361	12.8433		13.2817	0.95178
	72	14.3918	15.0205	15.7272	12.7483	12.0008		13.9777	1.56037
	73	12.5321	13.7779	14.1969	13.8721	12.9185		13.4595	0.701427
	74	13.1798	13.4578	15.6168	14.0353	12.297		13.7173	1.23314
	75	12.7852	14.4651	15.7007	13.5608	13.6524		14.0328	1.10599
	76	13.3395	13.7527	15.7272	14.5231	13.3275		14.134	1.01447
	77	12.1254	13.6305	14.8336	12.7493	12.6889		13.2055	1.05746
	78	13.7742	13.7463	15.994	13.2447	11.6805		13.6879	1.54556
	79	13.6163	13.3152	14.8666	12.6638	13.1087		13.5141	0.83165
	80	12.873	13.9238	16.189	12.9287	12.4807		13.6791	1.50073
	81	12.6747	13.3139	14.8364	13.7479	13.386		13.5918	0.795933
	82	13.9151	14.4232	15.2168	14.1944	12.036		13.9571	1.17822
	83	14.0705	15.0096	14.2285	14.0781	12.7503		14.0274	0.812501
	84	13.4629	14.3579	15.2168	13.9743	13.4717		14.0967	0.72975
	85	13.7058	14.289	15.2105	15.2487	13.117		14.3142	0.932837
	86	14.8429	13.0389	14.5778	13.4002	12.6889		13.7097	0.952062
	87	13.1054	13.5679	15.3175	15.607	12.8501		14.0896	1.28329
	88	13.025	14.0134	14.1219	15.6063	13.2948		14.0123	1.00528
Last functional tooth	89	13.8132	15.1509	14.7899	14.6293	13.6534		14.4074	0.646126
	90	13.6668	14.8074	15.9557	13.0043	12.3864		13.9641	1.42971
	91	13.8716	14.668	14.7899	15.1082	13.2948		14.3465	0.743614
	92	13.8142	14.7373	13.2032	14.1215	13.9243		13.9601	0.553537
	93	13.1797	13.6947	16.4537	13.4961	13.4162		14.0481	1.35738
	94	14.3004	14.5576	13.9249	14.0353	13.0217		13.9679	0.583091
	95	13.6165	13.8489	16.0119	14.5122	12.8771		14.1733	1.18222
	96	13.7548	14.0125	14.9793	14.5772	12.7626		14.0173	0.848818
	97	13.9014	13.117	15.0978	14.2732	13.8326		14.0444	0.722385
	98	12.6387	15.1199	14.9236	13.6346	12.6566		13.7947	1.19245
	99	14.5671	14.5781	14.3773	14.8336	14.529		14.577	0.1644
	100	13.576	13.6659	15.0468	12.9769	12.6651		13.5861	0.916435
	101	13.3045	14.4662	14.4766	14.5231	12.9279		13.9397	0.763701
	102	12.7852	14.9446	15.2814	14.3878	13.1791		14.1156	1.09176
	103	13.8706	13.8689	14.0785	12.5025	13.0389		13.4719	0.673016
	104	13.4187	13.7058	14.1514	13.6289	13.2023		13.6214	0.355253
	105	14.0119	15.4199	14.6903	14.5281	12.9003		14.3101	0.935419
	106	13.8139	14.077	14.3591	13.5914	14.8276		14.1338	0.482643
	107	13.3397	14.596	16.3792	14.2847	12.4123		14.2024	1.48735
	108	13.6118	14.9649	14.4343	12.8376	12.9016		13.75	0.937471
	109	13.4169	13.1027	13.4493	14.7175	12.6711		13.4715	0.763654
	110	14.2504	13.4229	15.3007	13.5609	12.979		13.9028	0.904953
	111	13.1695	14.2735	16.5817	12.8639	12.2239		13.8225	1.71152
	112	13.3135	13.8671	16.5139	14.5285	13.0157		14.2477	1.39191
	113	14.1958	14.3398	17.102	14.2978	13.1019		14.6075	1.4855
	114	13.918	15.0648	19.7416	15.3235	12.455		15.3006	2.72891
	115	13.7251	13.8841	16.7644	16.002	13.7489		14.8249	1.44912
	116	13.9151	13.3558	19.8005	13.0668	13.3312		14.6938	2.87135
	117	13.6115	15.4078	18.6223	18.7399	16.2042		16.5172	2.18767
	118	12.547	16.0229	18.6257	16.5922	16.2591		16.0094	2.19293
	119	13.5319	14.1049	18.5325	14.6246	16.6078		15.4803	2.06198
	120	13.9183	15.0468	20.1399	15.0159	15.9488		16.0139	2.41615
	121	13.4027	15.1072	20.5255	16.6174	16.8858		16.5077	2.64104
	122	13.467	15.193	21.4633	15.9124	19.9355		17.1943	3.36452
	123	12.8973	15.6489	18.6687	16.0109	17.2725		16.0997	2.14717
	124	13.2293	15.3698	18.1548	17.4674	22.1189		17.2681	3.32684
	125	12.8546	15.8275	20.0782	15.4729	23.339		17.5145	4.16009
	126	12.6441	18.5832	20.2322	16.7058	17.8489		17.2028	2.85171
	127	13.6296	19.7165	18.6024	16.4394	18.2657		17.3307	2.38098
	128	16.9149	19.0118	19.96	13.9622	22.4164		18.453	3.19472
	129	12.4671	18.7151	26.6551	16.2526	18.8782		18.5937	5.1985
	130	14.163	19.7347	21.8563	13.8002	20.2796		17.9668	3.72266
	131	13.0494	18.0838	21.6772	13.5333	26.309		18.5306	5.60402
	132	12.8808	17.011	19.7835	16.2188	25.471		18.273	4.71647
	133	13.6472		16.2783	14.7406	31.5078		19.0435	8.37935
	134	14.2493		17.6808	39.4087	30.1405		25.3698	11.585
	135	13.8783		18.397	31.5532	18.7075		20.634	7.60667
	136	14.5586		33.4291	14.5243	21.024		20.884	8.90421
	137	12.9931		21.8479	12.3327	17.9547		16.2821	4.47928
	138	14.2193			22.4846	21.6151		19.4396	4.54182
	139	15.5755			39.6349	33.9837		29.7313	12.5808
	140	15.2269			26.3191	26.3298		22.6252	6.40717
	141	16.8499						16.8499
	142	15.7062						15.7062
	143	18.8654						18.8654
	144	17.8105						17.8105
	145	17.244						17.244
	146	18.7787						18.7787
	147	19.4079						19.4079
	148	17.3851						17.3851
	149	16.9877						16.9877
	150	19.1515						19.1515
	151	17.8901						17.8901
	152	16.2256						16.2256
	153	17.125						17.125
	154	19.5132						19.5132
	155	29.9024						29.9024
	156	18.7961						18.7961
	157	18.4049						18.4049
	158	22.4102						22.4102
	159	16.9532						16.9532
	160	18.5681						18.5681
	161	15.7885						15.7885
	162	20.787						20.787
	163	15.3393						15.3393
	164	20.393						20.393
	165	17.1552						17.1552
	166	17.3572						17.3572
	167	16.5601						16.5601
	168	14.7385						14.7385
	169	15.9481						15.9481
									12
									85

## Sheet: minoris=1
	tooth number	ITD (µm) male #1
	1	13.4225		File length (μm)	1551.96
	2	13.8904
	3	8.59691
	4	9.93183
	5	9.28405
	6	8.90181
	7	9.55955
	8	10.2522
	9	8.45513
	10	8.52139
	11	7.76614
	12	8.01296
	13	8.59673
	14	10.7308
	15	15.2228
	16	9.55955
	17	10.3385
	18	9.78519
	19	10.7296
	20	9.55955
	21	8.78297
	22	11.217
	23	8.78297
	24	8.90181
	25	10.8877
	26	9.17017
	27	9.6679
	28	9.07268
	29	9.17113
	30	10.3385
	31	9.07246
	32	10.8283
	33	10.0862
	34	10.173
	35	8.99194
	36	11.7118
	37	10.5779
	38	9.94905
	39	9.94808
	40	10.4406
	41	10.6476
	42	10.3385
	43	10.4561
	44	10.7298
	45	10.174
	46	11.5156
	47	11.5786
	48	11.8822
	49	10.7308
	50	10.8273
	51	11.8276
	52	12.2106
	53	11.2025
	54	10.8283
	55	11.6065
	56	13.0997
	57	11.2016
	58	12.3361
	59	11.7115
	60	12.0979
	61	12.3881
	62	12.9931
	63	12.4729
	64	13.0994
	65	12.7744
	66	12.8492
	67	11.516
	68	14.438
	69	13.1296
	70	13.0252
	71	14.7653
	72	12.3881
	73	14.1209
	74	12.7802
	75	13.2277
	76	13.4826
	77	12.9499
	78	13.4829
	79	13.7438
	80	13.4819
	81	15.1376
	82	13.7559
	83	13.8668
	84	13.3682
	85	13.7549
	86	15.0146
	87	14.2125
	88	14.0464
	89	14.0464
	90	13.3682
	91	14.2513
	92	14.252
	93	15.2612
	94	13.4819
	95	15.2238
	96	14.12
	97	15.0263
	98	14.438
	99	14.5328
	100	15.0253
	101	12.9935
Last functional tooth	102	15.6892
	103	13.7556
	104	14.9225
	105	13.9598
	106	13.8843
	107	14.6384
	108	15.2228
	109	14.7481
	110	15.3138
	111	13.4886
	112	14.3537
	113	14.5328
	114	13.8843
	115	15.0253
	116	14.2178
	117	15.1429
	118	13.265
	119	14.0466
	120	15.4703
	121	15.0151
	122	14.6384
	123	14.2178
	124	14.2803
	125	14.6384
	126	15.0734
	127	13.0931
	128	15.0734
	129	15.7046
	130	14.6766
	131	14.5661
	132	13.6966
	133	14.2179
	134	13.2771
	135	13.673
	136	12.1708
	137	13.6966
	138	13.2771
	139	14.9278
	140	13.4886
	141	13.3682
	142	12.5694
	143	12.5252
	144	15.5381
	145	14.8311
	146	15.1379
	147	17.6666
	148	17.1798
	149	14.9656
	150	18.208
	151	19.7421
	152	16.176
	153	17.0996
	154	17.0618
	155	20.8537
	156	14.2285
	157	17.6402
	158	18.1849
	159	16.6251
	160	18.0743
	161	17.3996
	162	16.1856
	163	15.4711
	164	12.8307

## Sheet: occidentalis=5
	tooth number	ITD (µm) male #1	ITD (µm) male #2	ITD (µm) male #3	ITD (µm) male #4	ITD (µm) male #5		mean	SD
	1	9.20639	19.1124	11.3097	7.90726	7.26058		10.9593	4.81311		File length (μm)	1438.88
	2	7.0527	6.66803	5.94953	10.9424	5.7195		7.26643	2.12389
	3	7.92823	5.83444	8.17648	11.2289	4.92535		7.61867	2.44325
	4	8.68268	14.6503	20.7439	10.2066	6.13994		12.0847	5.74468
	5	8.78615	7.88431	19.1331	7.10099	5.3736		9.65563	5.44467
	6	7.95689	7.80363	9.80584	6.49742	7.75041		7.96284	1.18476
	7	8.56693	9.23701	9.5163	5.8769	6.39507		7.91844	1.67338
	8	9.68888	6.8403	9.39756	7.06065	6.52785		7.90305	1.51269
	9	6.79565	4.47589	9.47524	7.9254	6.72207		7.07885	1.83318
	10	7.45766	6.31491	6.7811	10.3417	7.80583		7.74024	1.56551
	11	4.52088	5.05804	4.22104	7.49096	7.30825		5.71983	1.56379
	12	6.53128	8.84211	6.39286	6.47218	6.08286		6.86426	1.11907
	13	5.6061	7.075	6.91481	8.89732	8.0131		7.30127	1.23776
	14	6.90894	6.8204	6.98243	6.67409	6.27905		6.73298	0.278547
	15	5.63116	7.73734	6.90894	7.278	8.19457		7.15	0.976915
	16	6.79571	5.55117	6.96192	7.90733	7.03417		6.85006	0.844733
	17	5.8205	5.94518	6.2006	7.28821	8.76101		6.8031	1.23827
	18	7.80885	7.21609	6.11195	6.671	7.11279		6.98414	0.634288
	19	7.35041	6.42095	6.3451	8.10967	7.6739		7.18001	0.776287
	20	6.39223	7.42228	7.54732	6.89975	8.92798		7.43791	0.950737
	21	7.73794	7.96417	6.58512	7.69262	7.94559		7.58509	0.571955
	22	8.07825	7.28859	7.35041	7.32282	7.36115		7.48025	0.335471
	23	8.50032	8.18759	7.43283	7.075	6.77985		7.59512	0.730057
	24	7.06094	6.87247	8.07115	6.31887	8.92798		7.45028	1.04099
	25	7.24738	6.58512	5.10186	5.98619	8.19361		6.62283	1.18084
	26	6.84062	7.59851	8.23185	7.88759	7.74016		7.65975	0.514877
	27	6.98243	7.90764	7.06094	6.71988	9.36904		7.60798	1.08056
	28	7.28859	7.23234	7.17896	7.14687	8.29122		7.4276	0.485777
	29	7.956	6.95649	5.87639	7.69262	9.41783		7.57986	1.30602
	30	8.49989	7.54732	8.68095	7.77718	9.5644		8.41395	0.799805
	31	7.69776	8.18759	7.73744	8.09609	8.63864		8.0715	0.383082
	32	7.23279	8.35652	7.52338	7.32282	10.0058		8.08826	1.16036
	33	7.68537	7.42228	7.0527	8.12627	9.86092		8.02951	1.09599
	34	7.32489	8.78615	7.80052	6.48167	10.3992		8.15848	1.50411
	35	7.06094	7.73744	7.16998	10.1402	9.04293		8.23031	1.32692
	36	7.07209	8.80755	8.41309	6.81942	11.5413		8.53069	1.88483
	37	7.32903	9.04042	8.77685	8.48646	10.0058		8.72771	0.96802
	38	8.14871	9.493	7.59627	8.09609	10.6713		8.80108	1.26004
	39	7.51207	8.1862	8.52907	9.33412	10.4733		8.80696	1.13952
	40	8.05128	8.13705	8.60061	8.48526	11.4766		8.95017	1.43096
	41	8.52822	8.95191	8.14921	8.73056	11.37		9.14599	1.27787
	42	8.15007	8.97973	8.33498	9.8378	10.8387		9.22825	1.1166
	43	8.40855	9.94469	9.36485	8.38627	11.5821		9.5373	1.32061
	44	7.86522	8.58874	10.1258	9.47524	11.9773		9.60645	1.57918
	45	9.36485	8.86071	9.60466	8.00997	10.9873		9.36549	1.09312
	46	9.34779	9.76399	9.3277	10.8675	11.7569		10.2128	1.06605
	47	8.6833	11.036	9.493	9.04078	11.5553		9.96167	1.26448
	48	8.01736	9.42263	10.5431	8.97298	12.2625		9.84371	1.6287
	49	9.95541	10.5076	9.40351	9.31879	11.5906		10.1552	0.933975
	50	9.77952	10.6735	9.94514	11.436	11.3529		10.6374	0.769123
	51	8.86021	10.5919	10.3629	9.63762	13.1838		10.5273	1.63241
	52	10.3254	10.3101	9.08602	10.3595	14.2482		10.8658	1.96629
	53	11.4514	10.5779	8.95191	9.3538	12.2687		10.5208	1.39176
	54	9.95541	10.8481	12.6575	10.5305	13.1512		11.4285	1.39567
	55	10.849	11.264	9.95496	9.80584	12.1347		10.8017	0.961961
	56	9.95537	11.0291	11.3942	11.5301	14.0465		11.5911	1.50523
	57	11.4139	10.7431	12.0292	11.3858	14.156		11.9456	1.31671
	58	10.8579	10.3081	11.5075	10.107	12.9814		11.1524	1.15801
	59	10.7606	10.8866	11.8915	10.7227	12.3509		11.3224	0.7495
	60	11.4514	12.5826	11.6002	9.1329	13.751		11.7036	1.70641
	61	11.8303	11.3942	10.6246	10.1795	12.7801		11.3617	1.02142
	62	12.3169	10.8132	12.7227	10.1805	13.3531		11.8773	1.33205
	63	11.9018	10.8056	12.8761	12.1569	13.7757		12.3032	1.10926
	64	11.043	12.8761	12.4259	11.1199	13.7643		12.2458	1.16729
	65	13.2023	12.0244	12.6889	11.927	13.7748		12.7235	0.784028
	66	13.38	12.0512	12.7864	11.3228	14.9991		12.9079	1.40153
	67	11.9155	11.7133	13.169	10.7169	13.401		12.1831	1.10649
	68	12.2384	12.4025	12.6641	11.32	13.5731		12.4396	0.810965
	69	12.0247	11.7202	12.6889	11.119	14.1921		12.349	1.17535
	70	13.4717	13.0631	13.4961	12.1307	14.5825		13.3488	0.883758
	71	11.6407	10.4967	13.1786	12.5747	13.549		12.2879	1.23424
	72	12.2117	12.6893	13.6289	11.1649	14.5951		12.858	1.31573
	73	14.3878	12.2117	13.3865	11.3489	14.5825		13.1835	1.39274
	74	12.5527	13.3026	12.7679	11.928	14.9773		13.1057	1.15635
	75	12.9907	12.6893	14.0649	10.714	14.9991		13.0916	1.61329
	76	13.555	11.9548	12.0827	12.171	13.8044		12.7136	0.889657
	77	13.3846	13.4239	14.4572	11.1356	14.0465		13.2895	1.28482
	78	13.9411	11.7202	13.6169	12.4366	16.8288		13.7087	1.9602
	79	12.2804	14.4484	15.1614	13.1659	14.9859		14.0084	1.2424
	80	15.4729	12.084	13.8562	11.9543	15.8206		13.8376	1.81859
	81	13.8553	12.9957	13.9411	12.7761	15.592		13.832	1.10953
	82	13.8901	12.3381	14.0791	12.5591	14.8128		13.5358	1.05356
	83	13.7976	12.786	14.2557	12.1721	16.3292		13.8681	1.60152
	84	12.9769	13.2454	14.7172	12.7286	15.37		13.8076	1.16607
	85	13.8179	13.6812	14.7909	12.5747	15.2748		14.0279	1.05035
	86	13.6822	12.5936	14.9116	13.397	14.901		13.8971	1.00402
	87	13.2444	13.2333	14.6024	11.7685	15.6352		13.6968	1.47607
	88	15.3434	13.2327	14.641	12.6653	16.0577		14.388	1.42013
	89	14.4933	11.9548	14.7688	13.216	15.1		13.9066	1.30365
	90	15.887	14.3292	15.4749	13.216	16.1593		15.0133	1.22355
	91	13.0506	12.6889	14.3875	13.1635	16.3902		13.9361	1.51352
	92	14.0645	12.6066	14.2557	13.753	15.729		14.0818	1.1212
	93	15.3008	12.9447	14.774	13.1648	15.9916		14.4352	1.33433
	94	14.3209	13.7479	14.5781	12.8144	16.4589		14.384	1.34305
	95	15.3554	13.1093	14.6024	13.1788	14.8338		14.216	1.01609
	96	14.2735	13.4394	15.2	14.3658	16.1876		14.6933	1.04226
	97	15.8581	13.3275	14.8289	12.4129	15.5516		14.3958	1.47774
	98	14.5778	12.801	14.4477	14.4946	15.6463		14.3935	1.01889
	99	15.0255	13.5914	15.4296	13.14	15.5547		14.5482	1.10863
	100	15.0956	14.1219	15.3557	14.1252	15.7504		14.8898	0.737292
	101	14.7172	13.3867	14.8354	12.8382	15.5084		14.2572	1.10482
	102	14.8354	12.3381	14.7688	13.6402	15.4341		14.2033	1.22782
Last functional tooth	103	16.4447	13.7018	16.5178	14.6693	15.8061		15.4279	1.21651
	104	13.9382	13.7482	16.0472	13.9612	14.2988		14.3987	0.94261
	105	15.3434	12.801	15.1921	13.6413	14.9295		14.3815	1.11
	106	15.7262	14.4572	16.4304	12.559	16.1901		15.0726	1.59815
	107	15.2409	13.4044	16.2942	13.9856	14.1503		14.6151	1.14988
	108	15.7435	12.9195	13.7021	13.8418	13.6849		13.9784	1.05094
	109	14.5781	13.8179	14.6457	14.4042	15.8206		14.6533	0.729422
	110	14.3292	12.54	15.5351	13.397	15.7704		14.3144	1.37846
	111	16.0326	12.7851	15.6651	12.5405	15.4545		14.4956	1.68803
	112	15.4287	12.3979	15.7272	13.1416	16.833		14.7057	1.86172
	113	16.4633	13.3275	14.6554	14.9245	16.079		15.0899	1.24367
	114	15.0245	13.9649	15.4766	13.7831	16.5898		14.9678	1.15133
	115	17.3082	13.8179	14.5781	14.1524	19.6323		15.8978	2.50248
	116	14.8354	13.5679	16.0063	13.3665	14.8837		14.532	1.08132
	117	16.9151	12.0301	13.8175	12.7617	15.5405		14.213	2.00572
	118	14.4651	12.9279	12.4811	13.747	17.3873		14.2017	1.93697
	119	15.692	14.2847	15.0956	14.6055	14.7751		14.8906	0.535268
	120	14.8276	11.409	15.7478	13.5992	21.3699		15.3907	3.71684
	121	15.2105	12.7635	14.2886	12.5591	15.6465		14.0936	1.39828
	122	14.1171	12.2045	14.1176	13.3491	15.5501		13.8677	1.22376
	123	16.7802	13.9722	14.1219	11.9339	17.3357		14.8288	2.2196
	124	16.3654	12.6656	14.0207	13.949	16.3788		14.6759	1.63962
	125	15.7309	12.6711	14.7701	12.559	18.6947		14.8852	2.52754
	126	15.7081	12.9165	14.5772	13.141	19.1394		15.0964	2.5281
	127	15.1975	13.14	14.4766	12.9443	14.4525		14.0422	0.963211
	128	16.8228	11.1186	14.1292	12.156	18.4461		14.5345	3.08331
	129	14.9725	12.5022	13.1403	12.736	22.0646		15.0831	4.02174
	130	15.6442	13.0275	13.1791	13.3664	30.3642		17.1163	7.48257
	131	15.6341	12.9159	13.3005	13.4943			13.8362	1.22246
	132	16.0117	14.758	15.0003	12.534			14.576	1.46561
	133	15.0411	14.3966	19.1033	13.0043			15.3863	2.6197
	134	15.5863	14.4441	16.4444	13.3621			14.9592	1.34353
	135	16.827	16.2157	14.3968	12.8955			15.0837	1.78703
	136	15.2954	15.1921	14.9225	14.3865			14.9491	0.406675
	137	17.1461	15.1984	14.3406	11.8312			14.6291	2.20385
	138	16.7391	14.2672	13.9545	13.1093			14.5175	1.55969
	139	19.672	15.0956	16.0518	16.474			16.8233	1.98472
	140	18.5334	14.4487	17.4574	14.4232			16.2157	2.10151
	141	19.0892	15.5595	12.793	13.5684			15.2525	2.81066
	142	18.2631	14.7163	16.7258	14.6407			16.0865	1.74299
	143	19.2208	14.8666	15.8052	15.816			16.4272	1.91486
	144	16.0462	15.887	14.8954	15.7478			15.6441	0.513815
	145	18.7954	17.0629	14.8364	14.7566			16.3628	1.94231
	146	21.1832	14.7558	16.8938	15.7895			17.1556	2.82342
	147	18.1321	16.2989	16.5258	15.8718			16.7072	0.987887
	148	16.1843	16.8773	16.3294	13.8671			15.8145	1.33215
	149	17.7616	13.9612	18.0016	13.6168			15.8353	2.36905
	150	16.2537	15.1674	18.3173	13.4229			15.7903	2.04886
	151	16.6765	17.6066	17.0878	14.7241			16.5237	1.25869
	152	16.274	16.4189	17.126	15.2535			16.2681	0.772052
	153	16.9858	14.3757	16.2348	14.8734			15.6174	1.20402
	154	17.203	16.6766	17.9044	16.6461			17.1075	0.589556
	155	20.6717		14.3587	14.6507			16.5604	3.56351
	156	18.6385		16.4199	11.6147			15.5577	3.59041
	157	22.2453		17.789	18.0878			19.374	2.49104
	158			15.4965	17.5409			16.5187	1.44563
	159			15.587	15.1921			15.3895	0.279192
	160			14.9819	83.0851			49.0335	48.1563
	161			17.8313	24.4002			21.1158	4.64492
	162			19.959				19.959
	163			18.0101				18.0101
	164			53.2534				53.2534
	165			15.9239				15.9239
	166			16.395				16.395
											25
											103
											78

[truncated: 6 more sheets: obscurus=4, pinsula=3, sarramea=5, robustus=4, tapinopus=4, yahoue=5]
