# Supplementary material for: Behaviour-structure interplay drives acoustic signal divergence: emergence of multiple mechanisms in closely related crickets
Source: PeerJ. 2026 Jun 10;14:e21036. doi: 10.7717/peerj.21036 (PMC13264277; doi:10.7717/peerj.21036)
Supplement: Supplemental Information 5 [file peerj-14-21036-s005.xlsx]

## Sheet: acoustic_data_links
Species	Recording code	MNHN Collection voucher	Acoustic recording ID	Call number per recording	Recording T°C
A. albifrons	Aal-CA-1	-	NA	5	19.8
	Aal-CA-2	-	Aal-CA-2-Take21-Agnotecous_albifrons-APPEL-TR174-Co_Amieu	5	25.2
	Aal-CA-3	-	Aal-CA-3-Take20-Agnotecous_albifrons-APPEL-TR98-Col_Amieu	8	20.9
	Aal-CA-4	-	Aal-CA-4-Take18-Agnotecous_albifrons-APPEL-TR96-Col_Amieu	8	20.6
	Aal-CA-5	-	Aal-CA-5-Take16-non_collecte	12	20.0
	Aal-CA-6	-	Aal-CA-6-Take15-non_collecte1	4	20.5
	Aal-CA-7	-	Aal-CA-7-Take87-elevage2008	15	23.8
A. azurensis	Aaz-PP-1	-	Aaz-PP-1-TR83	5	23.8
	Aaz-PP-3	-	Aaz-PP-3-F1-male1	13	18.7
	Aaz-PP-4	-	Aaz-PP-4-F1-male2	15	19.0
	Aaz-PP-5	-	Aaz-PP-5-Take88	20	20.6
	Aaz-PP-6	-	Aaz-PP-6-Take20	20	20.7
	Aaz-PP-7	-	Aaz-PP-7-Take84	20	20.6
	Aaz-PP-8	-	Aaz-PP-8-Take93	20	20.6
	Aaz-PP-9	-	Aaz-PP-9-Take96	20	21
	Aaz-PP-10	-	Aaz-PP-10-Take120	20	21
	Aaz-RB-1	-	Aaz-RB-1-TR194	4	20.4
	Aaz-RB-2	-	Aaz-RB-2-TR195	5	18.4
	Aaz-RB-3	-	Aaz-RB-3-TR196	4	17.9
	Aaz-RB-4	-	Aaz-RB-4-TR197	5	17.9
	Aaz-RB-6	-	Aaz-RB-6-Male3-2011	20	20.9
	Aaz-RB-7	-	Aaz-RB-7-Male5-2011	20	20.4
	Aaz-RB-8	-	Aaz-RB-8-Male1-2011	20	20.6
	Aaz-RB-9	-	Aaz-RB-9-Male2-2011	20	20.6
A. brachypterus	Abr-PO-1	-	NA	4	22.8
	Abr-PO-2	-	Abr-PO-2-Take66-Agnotecous_brachypterus-appel-specTR109	7	22.4
	Abr-PO-3	-	Abr-PO-3-Take67-Agnotecous_brachypterus-appel-specTR110	12	22.9
	Abr-PO-4	-	Abr-PO-4-Take68-Agnotecous_brachypterus-appel-specTR111	7	22
	Abr_PO_5	-		10	?
	Abr-PO-6	-	Abr-PO-6-Take71	10	17.5
	Abr-PO-7	-	Abr-PO-7-Take22-2009	11	22.7
	Abr-PO-8	-	Abr-PO-8-Take23-2009	9	22.7
	Abr-PO-9	-	Abr-PO-9-Take24-2009	9	20.2
	Abr-PO-10	-	Abr-PO-10-F1-male1-2009-file3	15	18.5
A. clarus	A.clarus	-	Agnotecous clarus - PEPINIERE-male1	11	22
A. doensis	Ado-DO-1	-	Ado-DO-1ab+C	9	20.8
A. meridionalis	Ame-PB-1	-	Ame-PB-1-TR54	10	24.2
	Ame-PB-2	-	Ame-PB-2-TR57	6	24.2
	Ame-PB-3	-	Ame-PB-3-TR63	11	23.6
	Ame-PB-4	-	Ame-PB-4-TR62	10	22.8
	Ame-PB-5	-	Ame-PB-5-NCol	12	22.6
	Ame-PB-6	-	Ame-PB-6-RN59	15	22
	Ame-IDP-1	-	Ame-IDP-1-TR37	15	18.7
	Ame-IDP-2	-	Ame-IDP-2-NCol	15	18.7
	Ame-IDP-3	-	Ame-IDP-3-TR221	11	17.8
	Ame-IDP-5	-	Ame-IDP-5-F1-male1	15	20
	Ame-IDP-6	-	Ame-IDP-6-F1-male2	7	19
A. minoris	Aya-Mo-2	-	Aya-Mo-2	20	20.6
A. obscurus	Aob-Ao-1	-	Aob-Ao-1	7	24.9
	Aob-Man-1	-	Aob-Man-1	15	23.1
	Aob-We-1	-	Aob-We-1	16	20.9
	Aob-We-2	-	Aob-We-2	20	20.7
	Aob-We-3	-	Aob-We-3	15	26
	Aob-We-4	-	Aob-We-4	18	19
	Aob-We-5	-	NA	8	19.1
	Aob-We-6	-	Aob-We-6	16	19.5
	Aob-Da-1	-	Aob-Da-1	20	20.1
	Aob-Da-2	-	Aob-Da-2	18	20.1
	Aob-Da-3	-	Aob-Da-3	19	19.5
A. occidentalis	Aoc-CR-2	-	NA	2	26
	Aoc-CR-3	-	Aoc-CR-3	3	26
	Aoc-CR-4	-	Aoc-CR-4	20	25.5
	Aoc-CR-5	-	Aoc-CR-5	20	25.1
	Aoc-CR-6	-	Aoc-CR-6	20	22.3
	Aoc-CR-7	-	Aoc-CR-7	15	22.6
A. pinsula	Api-IDP-1	-	Api-IDP-1-TR218	4	19.7
	Api-IDP-2	-	Api-IDP-2-NCol	7	17.5
	Api-IDP-3	-	Api-IDP-3-TR219	5	17.5
A. robustus	Aro-AO-1	-	NA	6	26
	Aro-AO-2	-	Agnotecous robustus male 2	16	23.1
	Aro-AO-3	-	Agnotecous robustus male 3	20	21.7
	Aro-AO-4	-	Agnotecous robustus male 4	14	19.5
	Aro-AO-5	-	Agnotecous robustus male 5	4	23.3
A. sarramea	Asa-CA-1	-	Asa-CA-1	3	22
	Asa-CA-2	-	Asa-CA-2-Take29	10	24.8
	Asa-CA-3	-		10	22.4
A. tapinopus	Ata-Ko-1	-	Ata-Ko-1-TR79	11	20.6
	Ata-Ko-2	-	Ata-Ko-2-TR50	10	20.3
	Ata-Mo-1	-	Ata-Mo-1	20	19.5
	Ata-Mo-3	-	Ata-Mo-3	4	20.4
	Ata-Mo-4	-	Ata-Mo-4	16	17.5
	Ata-Mo-5	-	Ata-Mo-5	18	18.8
	Ata-Ko-3	-	Ata-Ko-3 - Monts Koghis, JA-001	4	16.1
	Ata-Mo-6	-	Ata-Mo-6 - Mont Mou, JA-010	9	26.5
	Ata-Mo-7	-	Ata-Mo-7 - Mont Mou, JA-011	6	22.7
	Ata-Mo-8	-	Ata-Mo-8 - Mont Mou, JA-012	8	21.9
	Ata-Mo-9	-	Ata-Mo-9 - Mont Mou, JA-013	8	21.1
	Ata-Mo-10	-	Ata-Mo-10 - Mont Mou, JA-015	4	20.4
A. yahoue	Aya-Ko-1	-	Aya-Ko-1-TR48	7	19.9
	Aya-Ko-2	-	Aya-Ko-2-TR49	4	20.4
	Aya-Ko-3	-	Aya-Ko-3-TR51	4	19.5
	Aya-Mo-TR295	-	Aya-Mo-take98-TR295	5	21
