# Supplementary material for: Behaviour-structure interplay drives acoustic signal divergence: emergence of multiple mechanisms in closely related crickets
Source: PeerJ. 2026 Jun 10;14:e21036. doi: 10.7717/peerj.21036 (PMC13264277; doi:10.7717/peerj.21036)
Supplement: Supplemental Information 7 [file peerj-14-21036-s007.xlsx]

## Sheet: acoustic_data_links
Species	Recording code	MNHN Collection voucher number	Xeno-canto recording ID	Call number per recording	Recording temperature (°C)
A. albifrons	Aal-CA-1	non collected	XC1092861	5	19.8
			XC1092862	5
	Aal-CA-2	EO1441	XC1092863	5	25.2
	Aal-CA-3	EO1440	XC1092192	8	20.9
	Aal-CA-4	ENSIF2767	XC1092197	8	20.6
	Aal-CA-5	non collected	XC1092198	12	20.0
	Aal-CA-6	non collected	XC1092199	4	20.5
	Aal-CA-7	EO1398	XC1092865	15	23.8
A. azurensis	Aaz-PP-1	EO1439	XC1092207	5	23.8
	Aaz-PP-3	EO1442	XC1092670	13	18.7
	Aaz-PP-4	ENSIF10747	XC1092672	15	19.0
	Aaz-PP-5	ENSIF4175	XC1092474	20	20.6
	Aaz-PP-6	EO1394	XC1092686	20	20.7
	Aaz-PP-7	EO1444	XC1092693	20	20.6
	Aaz-PP-8	EO1395	XC1092475	20	20.6
	Aaz-PP-9	EO1445	XC1092477	20	21
	Aaz-PP-10	EO1393	XC1092698	20	21
	Aaz-RB-1	EO1396	XC1092208	4	20.4
	Aaz-RB-2	ENSIF3433	XC1092210	5	18.4
	Aaz-RB-3	ENSIF2780	XC1092211	4	17.9
	Aaz-RB-4	EO1446	XC1092212	5	17.9
	Aaz-RB-6	E01447	XC1092867	20	20.9
	Aaz-RB-7	E01397	XC1092868	20	20.4
	Aaz-RB-8	ENSIF3359	XC1092869	20	20.6
	Aaz-RB-9	ENSIF3360	XC1092870	20	20.6
A. brachypterus	Abr-PO-1	ENSIF2650	XC1092217	4	22.8
			XC1092219	3
	Abr-PO-2	ENSIF2664	XC1092221	7	22.4
	Abr-PO-3	E01448	XC1092223	12	22.9
	Abr-PO-4	ENSIF2667	XC1092224	7	22
	Abr_PO_5	E01449	XC1092229	10	18.9
	Abr-PO-6	ENSIF2662	XC1092230	10	17.5
	Abr-PO-7	ENSIF2672	XC1092578	11	22.7
	Abr-PO-8	ENSIF2673	XC1092580	9	22.7
	Abr-PO-9	ENSIF2674	XC1092581	9	20.2
	Abr-PO-10	ENSIF2679	XC1092583	15	18.5
A. chopardi	Ach-1	ENSIF11181	XC1093173	8	20.0
A. clarus	A.clarus	EO1412	XC1092242	11	22
A. doensis	Ado-DO-1	EO1413	XC1092387	5	20.8
			XC1092388	4
			XC1092389	4
A. meridionalis	Ame-PB-1	EO1414	XC1092393	10	24.2
	Ame-PB-2	ENSIF2771	XC1092394	6	24.2
	Ame-PB-3	ENSIF4174	XC1092397	11	23.6
	Ame-PB-4	EO1451	XC1092399	10	22.8
	Ame-PB-5	non collected	XC1092402	12	22.6
	Ame-PB-6	EO1452	XC1092404	15	22
	Ame-IDP-1	ENSIF2772	XC1092586	15	18.7
	Ame-IDP-2	non collected	XC1092587	15	18.7
	Ame-IDP-3	EO1453	XC1092588	11	17.8
	Ame-IDP-5	ENSIF3431	XC1092590	15	20
	Ame-IDP-6	EO1426	XC1092592	7	19
A. minoris	Aya-Mo-2	ENSIF2624	XC1092900	20	20.6
A. obscurus	Aob-Ao-1	ENSIF2786	XC1092601	7	24.9
	Aob-Man-1	ENSIF2785	XC1092604	15	23.1
	Aob-We-1	EO1403	XC1092412	16	20.9
	Aob-We-2	EO1404	XC1092414	20	20.7
	Aob-We-3	EO1405	XC1092416	15	26
	Aob-We-4	EO1406	XC1092417	18	19
	Aob-We-5	ENSIF3690	XC1092439	8	19.1
			XC1092440	9
	Aob-We-6	ENSIF3534	XC1092443	16	19.5
	Aob-Da-1	non collected	XC1092872	20	20.1
	Aob-Da-2	non collected	XC1092873	18	20.1
	Aob-Da-3	EO1407	XC1092445	19	19.5
A. occidentalis	Aoc-CR-2	ENSIF3437	XC1092901	3	26
			XC1092902	3
			XC1092903	2
			XC1092904	2
	Aoc-CR-3	ENSIF3440	XC1092905	3	26
	Aoc-CR-4	ENSIF3439	XC1092906	20	25.5
	Aoc-CR-5	ENSIF3435	XC1092908	20	25.1
	Aoc-CR-6	ENSIF3438	XC1092911	20	22.3
	Aoc-CR-7	ENSIF3436	XC1092912	15	22.6
A. pinsula	Api-IDP-1	ENSIF2624	XC1092595	4	19.7
	Api-IDP-2	non collected	XC1092597	7	17.5
	Api-IDP-3	ENSIF1327	XC1092598	5	17.5
A. robustus	Aro-AO-1	ENSIF1753	XC1092448	6	26
			XC1092450	6
	Aro-AO-2	EO1408	XC1092452	16	23.1
	Aro-AO-3	EO1409	XC1092453	20	21.7
	Aro-AO-4	EO1410	XC1092454	14	19.5
	Aro-AO-5	EO1411	XC1092455	4	23.3
A. sarramea	Asa-CA-1	non collected	XC1092875	3	22
	Asa-CA-2	EO1375	XC1092876	10	24.8
	Asa-CA-3	EO1454	XC1092877	3	22.4
			XC1092878	4
			XC1092879	3
A. tapinopus	Ata-Ko-1	EO1273	XC1092880	11	20.6
	Ata-Ko-2	EO1357	XC1092457	10	20.3
	Ata-Mo-1	EO1358	XC1092460	20	19.5
	Ata-Mo-3	ENSIF1711	XC1092463	4	20.4
	Ata-Mo-4	EO1359	XC1092466	16	17.5
	Ata-Mo-5	EO1360	XC1092467	18	18.8
	Ata-Ko-3	EO1361	XC1092653	4	16.1
	Ata-Mo-6	EO1362	XC1092655	9	26.5
	Ata-Mo-7	EO1363	XC1092657	6	22.7
	Ata-Mo-8	EO1364	XC1092660	8	21.9
	Ata-Mo-9	EO1401	XC1092661	8	21.1
	Ata-Mo-10	EO1402	XC1092662	4	20.4
A. yahoue	Aya-Ko-1	EO1423	XC1092469	7	19.9
	Aya-Ko-2	EO1424	XC1092471	4	20.4
	Aya-Ko-3	EO1425	XC1092473	4	19.5
	Aya-Mo-TR295	ENSIF2773	XC1092885	5	21
